# Supplementary material for: Local Climate Adaptation in Chinese Indigenous Pig Genomes
Source: Animals (Basel). 2025 Aug 18;15(16):2412. doi: 10.3390/ani15162412 (PMC12382954; doi:10.3390/ani15162412)
Supplement: Supplementary file 1 [file animals-15-02412-s001.zip]

Archive with 2 entries (2 files):
- animals-3782206-supplement table-final.xlsx
- animals-3782206-supplementary-final.pdf
