# Supplementary material for: Local Climate Adaptation in Chinese Indigenous Pig Genomes
Source: Animals (Basel). 2025 Aug 18;15(16):2412. doi: 10.3390/ani15162412 (PMC12382954; doi:10.3390/ani15162412)
Supplement: Supplementary file 1 [file animals-15-02412-s001.zip › animals-3782206-supplement table-final.xlsx]

## Sheet: Supplementary Table S1
Supplementary Table S1：Breed Information of 578 Chinese Indigenous Pigs
ID	Breed	Goup
AQ_12_S108_L002	AnqingSix-end-white	NCN
AQ_13_S109_L002	AnqingSix-end-white	NCN
AQ_15_S110_L002	AnqingSix-end-white	NCN
AQ_4_S105_L002	AnqingSix-end-white	NCN
AQ_5_S106_L002	AnqingSix-end-white	NCN
AQ_9_S107_L002	AnqingSix-end-white	NCN
SAMN15009465	AnqingSix-end-white	NCN
SAMN15009466	AnqingSix-end-white	NCN
SAMN15009467	AnqingSix-end-white	NCN
SAMN15009468	AnqingSix-end-white	NCN
SAMN15009469	AnqingSix-end-white	NCN
SAMN15009470	AnqingSix-end-white	NCN
SAMN15009471	AnqingSix-end-white	NCN
SAMN15009472	AnqingSix-end-white	NCN
SAMN15009473	AnqingSix-end-white	NCN
SAMN15009474	AnqingSix-end-white	NCN
SAMN15009475	AnqingSix-end-white	NCN
SAMN15009476	AnqingSix-end-white	NCN
SAMN15009477	AnqingSix-end-white	NCN
SAMN15009478	AnqingSix-end-white	NCN
SAMN15009479	AnqingSix-end-white	NCN
SAMN15009480	AnqingSix-end-white	NCN
SAMN15009481	AnqingSix-end-white	NCN
SAMN15009482	AnqingSix-end-white	NCN
SAMN15009483	AnqingSix-end-white	NCN
SAMN15009484	AnqingSix-end-white	NCN
BMX15	Bamaxiang	SCN
BMX16	Bamaxiang	SCN
BMX18	Bamaxiang	SCN
BMX20	Bamaxiang	SCN
BMX22	Bamaxiang	SCN
BMX23	Bamaxiang	SCN
BMX24	Bamaxiang	SCN
BMX3A	Bamaxiang	SCN
BMX5	Bamaxiang	SCN
BMX9	Bamaxiang	SCN
CB8-1	Bamaxiang	SCN
CB8-2	Bamaxiang	SCN
CB8-3	Bamaxiang	SCN
CB8-4	Bamaxiang	SCN
CB8-5	Bamaxiang	SCN
CB8-6	Bamaxiang	SCN
Bamei-1	Bamei	SWCN
Bamei-2	Bamei	SWCN
Bamei-3	Bamei	SWCN
Bamei-4	Bamei	SWCN
Bamei-5	Bamei	SWCN
bamei500	Bamei	SWCN
Bamei-6	Bamei	SWCN
Baoshan-1	Baoshan	SWCN
Baoshan-2	Baoshan	SWCN
Baoshan-3	Baoshan	SWCN
Baoshan-4	Baoshan	SWCN
Baoshan-5	Baoshan	SWCN
Baoshan-6	Baoshan	SWCN
BS11	Baoshan	SWCN
BS15	Baoshan	SWCN
BS17	Baoshan	SWCN
BS20	Baoshan	SWCN
BS25	Baoshan	SWCN
BS26	Baoshan	SWCN
BS33	Baoshan	SWCN
BS34	Baoshan	SWCN
BS7	Baoshan	SWCN
BS8	Baoshan	SWCN
DHB10	Dahuabai	SCN
DHB13	Dahuabai	SCN
DHB22	Dahuabai	SCN
DHB26	Dahuabai	SCN
DHB27	Dahuabai	SCN
DHB33	Dahuabai	SCN
DHB5	Dahuabai	SCN
DHB7	Dahuabai	SCN
DHB8	Dahuabai	SCN
DB01	Debao	SCN
DB02	Debao	SCN
DB05	Debao	SCN
DB06A	Debao	SCN
DB08	Debao	SCN
DB10	Debao	SCN
DB11	Debao	SCN
DB12	Debao	SCN
DB13A	Debao	SCN
DB15	Debao	SCN
DNXE14	Diannanxiaoer	SWCN
DNXE17	Diannanxiaoer	SWCN
DNXE19	Diannanxiaoer	SWCN
DNXE20	Diannanxiaoer	SWCN
DNXE22	Diannanxiaoer	SWCN
DNXE27	Diannanxiaoer	SWCN
DNXE3	Diannanxiaoer	SWCN
DNXE5	Diannanxiaoer	SWCN
DNXE7	Diannanxiaoer	SWCN
DNXE9	Diannanxiaoer	SWCN
SAMN04347419	Diannanxiaoer	SWCN
SAMN06560373	Diannanxiaoer	SWCN
SAMN06560458	Diannanxiaoer	SWCN
DA03	Dingan	SCN
DA05	Dingan	SCN
DA12	Dingan	SCN
DA13	Dingan	SCN
DA14	Dingan	SCN
DA15	Dingan	SCN
DA16	Dingan	SCN
DA27	Dingan	SCN
DA33	Dingan	SCN
DA34	Dingan	SCN
DY_288_S111_L002	Dingyuan	NCN
DY_289_S112_L002	Dingyuan	NCN
DY_290_S113_L002	Dingyuan	NCN
DY_291_S114_L002	Dingyuan	NCN
DY_292_S115_L002	Dingyuan	NCN
DY_295_S116_L002	Dingyuan	NCN
SAMN04538376	Enshiblack	SWCN
SAMN04538598	Enshiblack	SWCN
SAMN04538599	Enshiblack	SWCN
CB10-1	Erhualian	ECN
CB10-11	Erhualian	ECN
CB10-12	Erhualian	ECN
CB10-2	Erhualian	ECN
F0202	Erhualian	ECN
F090	Erhualian	ECN
F094	Erhualian	ECN
SAMN09930385	Erhualian	ECN
SAMN09930386	Erhualian	ECN
SAMN09930387	Erhualian	ECN
SAMN09930388	Erhualian	ECN
SAMN09930389	Erhualian	ECN
SAMN09930390	Erhualian	ECN
SAMN09930391	Erhualian	ECN
SAMN09930392	Erhualian	ECN
SAMN09930393	Erhualian	ECN
SAMN09930394	Erhualian	ECN
SAMN09930395	Erhualian	ECN
SAMN09930396	Erhualian	ECN
SAMN09930397	Erhualian	ECN
SAMN09930398	Erhualian	ECN
SAMN09930399	Erhualian	ECN
SAMN09930400	Erhualian	ECN
SAMN09930401	Erhualian	ECN
GLGS12	Gaoligongshan	SWCN
GLGS13	Gaoligongshan	SWCN
GLGS21	Gaoligongshan	SWCN
GLGS22	Gaoligongshan	SWCN
GLGS25	Gaoligongshan	SWCN
GLGS27	Gaoligongshan	SWCN
GLGS30	Gaoligongshan	SWCN
GLGS4	Gaoligongshan	SWCN
GLGS5	Gaoligongshan	SWCN
GLGS9	Gaoligongshan	SWCN
MGZ02A	Guanzhuanghua	SCN
MGZ06A	Guanzhuanghua	SCN
MGZ09	Guanzhuanghua	SCN
MGZ10	Guanzhuanghua	SCN
MGZ15	Guanzhuanghua	SCN
MGZ21A	Guanzhuanghua	SCN
MGZ23A	Guanzhuanghua	SCN
MGZ24	Guanzhuanghua	SCN
MGZ26	Guanzhuanghua	SCN
MGZ31	Guanzhuanghua	SCN
GZH10	Guizhonghua	SCN
GZH15	Guizhonghua	SCN
GZH19	Guizhonghua	SCN
GZH2	Guizhonghua	SCN
GZH22	Guizhonghua	SCN
GZH24	Guizhonghua	SCN
GZH25	Guizhonghua	SCN
GZH3	Guizhonghua	SCN
GZH6	Guizhonghua	SCN
GZH8	Guizhonghua	SCN
PS-55	HaiNan	SCN
PS-56	HaiNan	SCN
PS-57	HaiNan	SCN
PS-58	HaiNan	SCN
CB6-1	Hetao	SWCN
CB6-2	Hetao	SWCN
CB6-3	Hetao	SWCN
CB6-4	Hetao	SWCN
CB6-5	Hetao	SWCN
CB6-6	Hetao	SWCN
HZ02	Huai	SCN
HZ05	Huai	SCN
HZ08A	Huai	SCN
HZ18A	Huai	SCN
HZ23A	Huai	SCN
HZ24	Huai	SCN
HZ27	Huai	SCN
HZ28A	Huai	SCN
HZ30A	Huai	SCN
HZ34	Huai	SCN
H114_combined	Hubeibai	NCN
H11708_combined	Hubeibai	NCN
H12286_combined	Hubeibai	NCN
H479_combined	Hubeibai	NCN
H4941_combined	Hubeibai	NCN
H5506_combined	Hubeibai	NCN
H5533_combined	Hubeibai	NCN
H5675_combined	Hubeibai	NCN
H8068_combined	Hubeibai	NCN
JQ01U02	Jiangquhai	ECN
JQ01U03	Jiangquhai	ECN
JQ01U08	Jiangquhai	ECN
241_JXH	Jiaxinghei	ECN
242_JXH	Jiaxinghei	ECN
243_JXH	Jiaxinghei	ECN
244_JXH	Jiaxinghei	ECN
245_JXH	Jiaxinghei	ECN
246_JXH	Jiaxinghei	ECN
247_JXH	Jiaxinghei	ECN
248_JXH	Jiaxinghei	ECN
249_JXH	Jiaxinghei	ECN
250_JXH	Jiaxinghei	ECN
251_JXH	Jiaxinghei	ECN
252_JXH	Jiaxinghei	ECN
253_JXH	Jiaxinghei	ECN
255_20201031NB_CCGAAGTA_S105_L003	Jiaxinghei	ECN
258_JXH	Jiaxinghei	ECN
259_JXH	Jiaxinghei	ECN
262_JXH	Jiaxinghei	ECN
265_JXH	Jiaxinghei	ECN
267_JXH	Jiaxinghei	ECN
269_JXH	Jiaxinghei	ECN
270_JXH	Jiaxinghei	ECN
271_JXH	Jiaxinghei	ECN
273_JXH	Jiaxinghei	ECN
275_JXH	Jiaxinghei	ECN
276_JXH	Jiaxinghei	ECN
277_JXH	Jiaxinghei	ECN
278_JXH	Jiaxinghei	ECN
279_JXH	Jiaxinghei	ECN
280_JXH	Jiaxinghei	ECN
282_JXH	Jiaxinghei	ECN
283_JXH	Jiaxinghei	ECN
284_JXH	Jiaxinghei	ECN
285_JXH	Jiaxinghei	ECN
286_JXH	Jiaxinghei	ECN
288_JXH	Jiaxinghei	ECN
289_20201031NB_AAGGACAC_S139_L003	Jiaxinghei	ECN
290_20201031NB_AATCCGTC_S140_L003	Jiaxinghei	ECN
291_20201031NB_AATGTTGC_S141_L003	Jiaxinghei	ECN
292_20201031NB_ACACGACC_S142_L003	Jiaxinghei	ECN
293_20201031NB_ACAGATTC_S143_L003	Jiaxinghei	ECN
294_20201031NB_AGATGTAC_S144_L003	Jiaxinghei	ECN
207_S4_L006	Jinhua	ECN
208_S5_L006	Jinhua	ECN
210_S6_L006	Jinhua	ECN
67_S1_L005	Jinhua	ECN
68_S2_L005	Jinhua	ECN
69_S3_L005	Jinhua	ECN
70_S4_L005	Jinhua	ECN
71_S5_L005	Jinhua	ECN
72_S6_L005	Jinhua	ECN
73_S1_L006	Jinhua	ECN
74_S2_L006	Jinhua	ECN
75_S3_L006	Jinhua	ECN
JI01U08	Jinhua	ECN
JI01U10	Jinhua	ECN
Jinhua-1	Jinhua	ECN
Jinhua-2	Jinhua	ECN
Jinhua-3	Jinhua	ECN
Jinhua-4	Jinhua	ECN
Jinhua-5	Jinhua	ECN
jinhua500	Jinhua	ECN
Jinhua-6	Jinhua	ECN
CB9-1	Laiwu	NCN
CB9-2	Laiwu	NCN
CB9-3	Laiwu	NCN
CB9-4	Laiwu	NCN
CB9-5	Laiwu	NCN
CB9-6	Laiwu	NCN
CRX050357	Laiwu	NCN
CRX050358	Laiwu	NCN
CRX050359	Laiwu	NCN
CRX050360	Laiwu	NCN
CRX050361	Laiwu	NCN
LT10	Lantang	SCN
LT11	Lantang	SCN
LT14	Lantang	SCN
LT15	Lantang	SCN
LT16	Lantang	SCN
LT20	Lantang	SCN
LT25	Lantang	SCN
LT26	Lantang	SCN
LT3	Lantang	SCN
LT8	Lantang	SCN
XE03	Liangguangxiaoerhua	SCN
XE09	Liangguangxiaoerhua	SCN
XE10A	Liangguangxiaoerhua	SCN
XE12	Liangguangxiaoerhua	SCN
XE16	Liangguangxiaoerhua	SCN
XE23	Liangguangxiaoerhua	SCN
XE26	Liangguangxiaoerhua	SCN
XE27	Liangguangxiaoerhua	SCN
XE32	Liangguangxiaoerhua	SCN
XE34	Liangguangxiaoerhua	SCN
PS-95	LiaoNing	NCN
PS-96	LiaoNing	NCN
PS-97	LiaoNing	NCN
LL06	Longlin	SWCN
LL10A	Longlin	SWCN
LL11A	Longlin	SWCN
LL12	Longlin	SWCN
LL15A	Longlin	SWCN
LL22	Longlin	SWCN
LL25	Longlin	SWCN
LL30A	Longlin	SWCN
LL32	Longlin	SWCN
LL35	Longlin	SWCN
CB12-1	Luchuan	SCN
CB12-2	Luchuan	SCN
CB12-3	Luchuan	SCN
CB12-4	Luchuan	SCN
CB12-5	Luchuan	SCN
CB12-6	Luchuan	SCN
LC01	Luchuan	SCN
LC02	Luchuan	SCN
LC03A	Luchuan	SCN
LC04A	Luchuan	SCN
LC05	Luchuan	SCN
LC07A	Luchuan	SCN
LC14	Luchuan	SCN
LC19	Luchuan	SCN
LC23	Luchuan	SCN
LC27	Luchuan	SCN
LC29	Luchuan	SCN
MH10	Meihua	SWCN
MH16	Meihua	SWCN
MH18	Meihua	SWCN
MH19	Meihua	SWCN
MH22	Meihua	SWCN
MH5	Meihua	SWCN
MH6A	Meihua	SWCN
MH7	Meihua	SWCN
MH8	Meihua	SWCN
MH9	Meihua	SWCN
meishan500	Meishan	ECN
MS20M03	Meishan	ECN
MS20M05	Meishan	ECN
MS20U10	Meishan	ECN
MS20U11	Meishan	ECN
MS20U13	Meishan	ECN
MS21M01	Meishan	ECN
MS21M05	Meishan	ECN
MS21M07	Meishan	ECN
MS21M08	Meishan	ECN
MS21M14	Meishan	ECN
SAMN06556517	Meishan	ECN
SAMN06560428	Meishan	ECN
SAMN06562578	Meishan	ECN
SAMN06562584	Meishan	ECN
SAMN06562589	Meishan	ECN
SAMN06562602	Meishan	ECN
SAMN06562956	Meishan	ECN
SAMN06562959	Meishan	ECN
SAMN06562971	Meishan	ECN
SAMN06562977	Meishan	ECN
SAMN06562978	Meishan	ECN
SAMN06562984	Meishan	ECN
SAMN06563284	Meishan	ECN
SAMN06563369	Meishan	ECN
SAMN06563583	Meishan	ECN
SAMN06563661	Meishan	ECN
SAMN06564163	Meishan	ECN
SAMN06579151	Meishan	ECN
SAMN06579317	Meishan	ECN
SAMN06579320	Meishan	ECN
SAMN06603310	Meishan	ECN
SAMN06603321	Meishan	ECN
SAMN06603369	Meishan	ECN
SAMN06603407	Meishan	ECN
SAMN06603524	Meishan	ECN
SAMN06603626	Meishan	ECN
SAMN06603627	Meishan	ECN
SAMN06606917	Meishan	ECN
SAMN06607518	Meishan	ECN
SAMN06610205	Meishan	ECN
SAMN06610393	Meishan	ECN
SAMN07344467	Meishan	ECN
SAMN12229131	Meishan	ECN
CB7-1	Min	NCN
CB7-2	Min	NCN
CB7-3	Min	NCN
CB7-4	Min	NCN
CB7-5	Min	NCN
CB7-6	Min	NCN
SAMN04366603	Min	NCN
SAMN04366604	Min	NCN
SAMN04366605	Min	NCN
SAMN04366606	Min	NCN
SAMN04366607	Min	NCN
SAMN04366608	Min	NCN
SAMN04366610	Min	NCN
SAMN04366612	Min	NCN
SAMN16550665	Min	NCN
SAMN16550667	Min	NCN
MBH06	Minbeihua	SCN
MBH16	Minbeihua	SCN
MBH21	Minbeihua	SCN
MBH22	Minbeihua	SCN
MBH23	Minbeihua	SCN
MBH24	Minbeihua	SCN
MBH26	Minbeihua	SCN
MBH27	Minbeihua	SCN
MBH28A	Minbeihua	SCN
MBH29A	Minbeihua	SCN
Neijiang-1	Neijiang	SWCN
Neijiang-2	Neijiang	SWCN
Neijiang-3	Neijiang	SWCN
Neijiang-4	Neijiang	SWCN
Neijiang-5	Neijiang	SWCN
Neijiang-6	Neijiang	SWCN
SAMN01894447	Neijiang	SWCN
SAMN01894448	Neijiang	SWCN
PTH03	Putianhei	NCN
PTH08	Putianhei	NCN
PTH19	Putianhei	NCN
PTH20	Putianhei	NCN
PTH22	Putianhei	NCN
PTH23	Putianhei	NCN
PTH24	Putianhei	NCN
PTH28	Putianhei	NCN
PTH29	Putianhei	NCN
PTH30	Putianhei	NCN
rongchang01	Rongchang	SWCN
rongchang02	Rongchang	SWCN
rongchang03	Rongchang	SWCN
rongchang04	Rongchang	SWCN
rongchang500	Rongchang	SWCN
SAMN02460622	Rongchang	SCN
SAMN02460623	Rongchang	SWCN
SAMN02460625	Rongchang	SWCN
SAMN02460626	Rongchang	SWCN
SAMN02460627	Rongchang	SWCN
SAMN03331745	Rongchang	SWCN
SAMN06560025	Rongchang	SWCN
SB1	Saba	SWCN
SB13	Saba	SWCN
SB14A	Saba	SWCN
SB15	Saba	SWCN
SB19	Saba	SWCN
SB21	Saba	SWCN
SB28	Saba	SWCN
SB29	Saba	SWCN
SB32	Saba	SWCN
SB5	Saba	SWCN
CB24-1	TBT_GanSu	SWCN
CB24-2	TBT_GanSu	SWCN
CB24-3	TBT_GanSu	SWCN
CB24-4	TBT_GanSu	SWCN
CB24-5	TBT_GanSu	SWCN
CB24-6	TBT_GanSu	SWCN
CB5-2	TBT_GanSu	SWCN
CB5-3	TBT_GanSu	SWCN
CB5-5	TBT_GanSu	SWCN
CB5-6	TBT_GanSu	SWCN
SAMN01894407	TBT_GanSu	SWCN
CB23-1	TBT_SiChuan	SWCN
CB23-2	TBT_SiChuan	SWCN
CB23-3	TBT_SiChuan	SWCN
CB23-4	TBT_SiChuan	SWCN
CB23-5	TBT_SiChuan	SWCN
CB23-6	TBT_SiChuan	SWCN
CB4-1	TBT_SiChuan	SWCN
CB4-2	TBT_SiChuan	SWCN
CB4-3	TBT_SiChuan	SWCN
CB4-4	TBT_SiChuan	SWCN
CB4-5	TBT_SiChuan	SWCN
CB4-6	TBT_SiChuan	SWCN
SAMN01894360	TBT_SiChuan	SWCN
SAMN01894434	TBT_SiChuan	SWCN
SAMN01894435	TBT_SiChuan	SWCN
SAMN01894436	TBT_SiChuan	SWCN
SAMN01894437	TBT_SiChuan	SWCN
SAMN01894388	TBT_Tibetan	SWCN
SAMN01894389	TBT_Tibetan	SWCN
SAMN01894391	TBT_Tibetan	SWCN
SAMN01894392	TBT_Tibetan	SWCN
SAMN01894394	TBT_Tibetan	SWCN
SAMN01894406	TBT_Tibetan	SWCN
CB22-1	TBT_YunNan	SWCN
CB22-2	TBT_YunNan	SWCN
CB22-3	TBT_YunNan	SWCN
CB22-4	TBT_YunNan	SWCN
CB22-5	TBT_YunNan	SWCN
CB22-6	TBT_YunNan	SWCN
CB3-1	TBT_YunNan	SWCN
CB3-2	TBT_YunNan	SWCN
CB3-3	TBT_YunNan	SWCN
CB3-4	TBT_YunNan	SWCN
CB3-5	TBT_YunNan	SWCN
CB3-6	TBT_YunNan	SWCN
SAMN01894361	TBT_YunNan	SWCN
SAMN01894367	TBT_YunNan	SWCN
SAMN01894370	TBT_YunNan	SWCN
PS-89	Tongcheng	SWCN
PS-90	Tongcheng	SWCN
PS-91	Tongcheng	SWCN
PS-92	Tongcheng	SWCN
PS-93	Tongcheng	SWCN
PS-94	Tongcheng	SWCN
SAMN02646525	Tongcheng	SWCN
SAMN02646543	Tongcheng	SWCN
SAMN02646544	Tongcheng	SWCN
SAMN02646545	Tongcheng	SWCN
SAMN02646546	Tongcheng	SWCN
SAMN09951281	Tongcheng	SWCN
SAMN09951282	Tongcheng	SWCN
SAMN09951283	Tongcheng	SWCN
SAMN09951284	Tongcheng	SWCN
SAMN09951285	Tongcheng	SWCN
SAMN09951286	Tongcheng	SWCN
TC01	Tunchang	SCN
TC05	Tunchang	SCN
TC17	Tunchang	SCN
TC18	Tunchang	SCN
TC21	Tunchang	SCN
TC22	Tunchang	SCN
TC24	Tunchang	SCN
TC25	Tunchang	SCN
TC26	Tunchang	SCN
TC30	Tunchang	SCN
S7	Wannan_Black	ECN
SAMN11019701	Wannan_Black	ECN
SAMN11019702	Wannan_Black	ECN
SAMN11019705	Wannan_Black	ECN
SAMN11019706	Wannan_Black	ECN
SAMN11019707	Wannan_Black	ECN
SAMN11019708	Wannan_Black	ECN
SAMN11019709	Wannan_Black	ECN
SAMN11019710	Wannan_Black	ECN
SAMN11019711	Wannan_Black	ECN
SAMN11019713	Wannan_Black	ECN
SAMN11019714	Wannan_Black	ECN
SAMN11019716	Wannan_Black	ECN
SAMN11019718	Wannan_Black	ECN
wannan01	Wannan_Black	ECN
wannan02	Wannan_Black	ECN
wannan03	Wannan_Black	ECN
wannan04	Wannan_Black	ECN
WHJ4	Wannan_Black	ECN
WHJ5	Wannan_Black	ECN
CB1-1	Wuzhishan	SCN
CB1-2	Wuzhishan	SCN
CB1-3	Wuzhishan	SCN
CB1-4	Wuzhishan	SCN
CB1-5	Wuzhishan	SCN
CB1-6	Wuzhishan	SCN
SAMN02953814	Wuzhishan	SCN
SAMN08689107	Wuzhishan	SCN
WZS10A	Wuzhishan	SCN
WZS17	Wuzhishan	SCN
WZS20	Wuzhishan	SCN
WZS21	Wuzhishan	SCN
WZS23	Wuzhishan	SCN
WZS24	Wuzhishan	SCN
WZS28	Wuzhishan	SCN
WZS30	Wuzhishan	SCN
WZS33	Wuzhishan	SCN
WZS35	Wuzhishan	SCN
CRX050347	Xiang	SCN
CRX050348	Xiang	SCN
CRX050349	Xiang	SCN
CRX050350	Xiang	SCN
CRX050351	Xiang	SCN
XI01U03	Xiang	SCN
XI01U04	Xiang	SCN
YDH11	Yuedonghei	SCN
YDH14	Yuedonghei	SCN
YDH18	Yuedonghei	SCN
YDH19A	Yuedonghei	SCN
YDH20	Yuedonghei	SCN
YDH21	Yuedonghei	SCN
YDH22	Yuedonghei	SCN
YDH25	Yuedonghei	SCN
YDH4	Yuedonghei	SCN
YDH7	Yuedonghei	SCN
Leping_Spotted	Leping_Spotted	SWCN
Leping_Spotted	Leping_Spotted	SWCN

## Sheet: Supplementary Table S2
Supplementary Table S2：Geographic Coordinates and 19 Bioclimatic Variables for 46 Chinese Indigenous Pig Breeds
Breed	Longitude	Latitude	Group	BIO1	BIO2	BIO3	BIO4	BIO5	BIO6	BIO7	BIO8	BIO9	BIO10	BIO11	BIO12	BIO13	BIO14	BIO15	BIO16	BIO17	BIO18	BIO19
AnqingSix-end-white	116.694	30.1244	NCN	17.1463	7.968	25.0188	890.83	32.964	1.116	31.848	21.3793	8.022	27.834	5.958	1511	276	38	53.8301	646	155	571	165
Bamaxiang	107.259	24.1423	SWCN	20.6782	7.90767	33.0643	606.747	31.812	7.896	23.916	27.4293	12.5933	27.4293	12.5933	1437	265	28	75.8379	749	101	749	101
Bamei	107.601	37.5946	SCN	8.43633	13.58	31.4381	1079.4	28.608	-14.588	43.196	19.5587	-5.55267	21.1567	-5.55267	354	89	3	93.6737	214	10	198	10
Baoshan	99.1618	25.112	SCN	15.8712	10.9017	47.7808	449.713	24.584	1.768	22.816	20.612	9.71	20.612	9.71	1031	182	14	72.4865	513	61	513	61
Dahuabai	113.121	23.0215	SWCN	22.4983	7.36667	32.1464	576.263	32.912	9.996	22.916	27.792	16.5213	28.7793	14.8473	1749	285	38	65.7329	799	125	759	148
Debao	106.615	23.3235	SWCN	20.2595	7.14833	33.7504	542.325	29.628	8.448	21.18	26.1693	12.8993	26.1693	12.8993	1475	282	20	85.9484	838	80	838	80
Diannanxiaoer	100.797	22.0088	SCN	22.9115	11.553	53.0441	338.98	32.336	10.556	21.78	25.664	19.68	26.112	18.136	1644	316	14	81.2593	865	62	699	70
Dingan	110.359	19.6814	SWCN	24.4657	7.18533	39.9452	393.41	32.788	14.8	17.988	28.0887	19.0407	28.6093	19.0407	1734	272	23	70.2845	786	89	763	89
Dingyuan	118.328	32.2534	NCN	15.5245	8.64967	26.1256	928.886	31.336	-1.772	33.108	26.6267	3.72667	26.6267	3.72667	989	209	28	63.5014	471	100	471	100
Enshiblack	109.488	30.2722	SCN	16.5653	7.73667	25.955	799.072	31.944	2.136	29.808	24.0947	6.426	26.144	6.426	1471	243	26	62.8445	656	92	637	92
Erhualian	120.285	31.9207	ECN	15.8593	7.45533	23.6828	904.15	31.304	-0.176	31.48	26.6947	6.93133	26.6947	4.51467	1006	179	36	56.7016	448	120	448	127
Gaoligongshan	98.666	27.741	SCN	10.8155	9.219	38.8332	542.591	21.36	-2.38	23.74	17.0267	5.14867	17.0267	3.884	1190	220	14	69.9053	588	58	588	90
Guanzhuanghua	117.018	25.0751	SWCN	19.7852	9.39033	35.7156	611.451	32.448	6.156	26.292	22.69	13.5193	26.764	11.9013	1463	238	31	58.6199	646	120	541	158
Guizhonghua	106.618	23.9025	SWCN	22.4735	8.61767	36.8591	568.431	33.264	9.884	23.38	28.686	14.8133	28.686	14.8133	1359	260	18	82.6853	751	70	751	70
HaiNan	109.95	19.5664	SWCN	24.0957	7.14733	40.4169	388.2	32.296	14.612	17.684	27.6587	18.7647	28.176	18.7647	1707	282	21	72.782	799	80	729	80
Hetao	107.887	41.0876	SCN	7.35567	12.7567	27.5237	1242.38	29.104	-17.244	46.348	20.0987	-6.93333	21.9327	-8.656	167	46	1	104.97	110	6	107	6
Huai	116.42	25.0495	SWCN	20.1582	8.86967	33.0612	640.824	32.72	5.892	26.828	23.3807	13.448	27.396	11.7953	1502	241	34	57.7912	670	132	525	171
Hubeibai	114.306	30.5928	NCN	17.3133	7.926	24.8091	899.025	32.944	0.996	31.948	25.9367	7.97533	28.1007	5.95933	1268	205	30	55.3123	564	126	512	127
Jiangquhai	119.923	32.4555	ECN	15.2602	8.27433	25.4032	928.699	31.068	-1.504	32.572	26.4207	3.59933	26.4207	3.59933	981	204	34	64.5616	475	107	475	107
Jiaxinghei	120.759	30.7539	ECN	16.2587	7.42867	23.7065	880.114	31.624	0.288	31.336	26.8493	12.3773	26.8493	5.22933	1126	176	37	48.1859	446	130	446	176
Jinhua	119.647	29.0792	ECN	17.6268	8.86567	27.5777	839.753	33.704	1.556	32.148	25.4573	9.03467	27.632	7.00333	1470	244	39	48.099	594	163	513	193
Laiwu	117.66	36.2032	NCN	13.1325	10.587	28.0584	1044.78	30.636	-7.096	37.732	25.386	-0.456	25.386	-0.456	749	238	10	110.415	483	32	483	32
Lantang	115.182	23.6384	SWCN	20.967	7.91867	33.7366	570.076	31.496	8.024	23.472	26.2093	15.0073	27.2547	13.4427	1757	293	31	63.2983	769	125	710	173
Leping_Spotted	117.152	28.9784	SCN	18.1838	8.517	26.8641	849.624	33.82	2.116	31.704	22.1973	9.38933	28.2627	7.41867	1698	308	47	58.8923	790	178	579	224
Liangguangxiaoerhua	110.925	21.663	SWCN	23.4358	6.98367	34.7931	493.254	32.244	12.172	20.072	28.6687	18.2553	28.6687	16.7773	1889	318	23	73.3593	886	102	886	111
LiaoNing	122.529	41.9437	NCN	8.25783	11.5497	25.5524	1276.98	28.3	-16.9	45.2	23.064	-8.41	23.064	-8.41	561	156	3	106.378	360	11	360	11
Longlin	105.344	24.7709	SCN	19.3447	8.69467	36.986	566.253	30.016	6.508	23.508	25.4887	11.6167	25.4887	11.6167	1326	255	13	85.7391	749	61	749	61
Luchuan	110.264	22.321	SWCN	21.886	7.168	32.4932	558.833	31.624	9.564	22.06	27.8453	15.9413	27.8453	14.376	1667	273	26	68.2407	756	111	756	135
Meihua	113.073	25.1696	SCN	18.2048	8.175	29.0264	730.594	31.696	3.532	28.164	22.2133	10.4867	26.6487	8.76467	1441	246	36	60.8796	681	121	507	157
Meishan	120.894	31.9802	ECN	15.3328	7.42833	23.7966	898.947	30.68	-0.536	31.216	26.072	4.07133	26.072	4.07133	1036	174	30	54.8953	452	114	452	114
Min	126.288	46.2524	NCN	3.77	11.5633	22.1418	1527.27	27.452	-24.772	52.224	21.5447	-16.2187	21.5447	-16.2187	502	153	2	114.969	343	9	343	9
Minbeihua	117.792	26.3973	SWCN	20.0945	9.11167	32.3017	690.292	34.284	6.076	28.208	23.3467	16.6133	28.18	11.2727	1578	280	41	62.2884	756	149	530	196
Neijiang	105.058	29.5802	SCN	17.748	6.474	24.5302	716.135	31.228	4.836	26.392	26.25	8.48867	26.25	8.48867	1087	221	16	83.6693	591	51	591	51
Putianhei	119.008	25.4541	NCN	20.7177	6.944	29.2256	635.04	32.496	8.736	23.76	22.862	18.7073	28.2307	12.9333	1229	237	25	63.0078	550	91	359	135
Rongchang	105.595	29.405	SCN	17.7788	6.42167	23.9507	724.892	31.82	5.008	26.812	26.4507	8.46467	26.4507	8.46467	1106	202	20	74.0344	550	63	550	63
Saba	102.833	24.8801	SCN	14.9567	10.778	47.2719	453.823	24.188	1.388	22.8	19.726	8.76067	19.726	8.76067	918	184	12	83.9053	511	41	511	41
TBT_GanSu	102.911	34.9834	SCN	2.99183	14.181	37.82	798.949	19.292	-18.204	37.496	11.584	-7.506	12.264	-7.506	569	111	1	89.1304	311	8	301	8
TBT_SiChuan	102.225	31.8994	SCN	7.521	13.9833	43.9506	631.879	21.992	-9.824	31.816	13.5787	-0.704667	14.8433	-0.704667	655	129	2	85.8732	325	11	323	11
TBT_Tibetan	94.3615	29.6491	SCN	8.60533	11.758	43.0822	577.983	20.92	-6.372	27.292	15.3427	1.11467	15.3427	1.11467	658	132	2	91.914	363	9	363	9
TBT_YunNan	99.7008	27.8297	SCN	6.78183	12.637	44.9332	591.352	18.608	-9.516	28.124	13.1193	0.162	13.6053	-0.784667	710	133	8	67.1952	334	37	333	46
Tongcheng	113.817	29.2453	SCN	16.939	8.20467	25.6396	872.901	32.732	0.732	32	21.3667	7.83867	27.4287	5.92	1417	237	41	53.4346	632	162	484	172
Tunchang	110.103	19.3518	SWCN	24.3465	7.30367	41.8596	370.643	32.444	14.996	17.448	27.6993	19.2347	28.24	19.2347	1726	285	22	72.471	797	84	734	84
Wannan_Black	118.579	30.0675	ECN	16.0175	8.197	25.9826	863.634	31.5	-0.048	31.548	20.1433	7.07533	26.326	5.112	1520	259	40	52.3632	642	150	547	182
Wuzhishan	109.95	19.5664	SWCN	24.0957	7.14733	40.4169	388.2	32.296	14.612	17.684	27.6587	18.7647	28.176	18.7647	1707	282	21	72.782	799	80	729	80
Xiang	107.29	26.843	SWCN	14.6232	7.66367	28.1545	724.876	27.952	0.732	27.22	21.6393	5.306	23.166	5.306	1128	200	21	65.9892	533	68	487	68
Yuedonghei	114.416	23.1123	SWCN	22.3568	6.98633	31.641	559.575	32.096	10.016	22.08	28.396	16.5373	28.396	14.9033	1824	307	33	69.3079	847	110	847	138

## Sheet: Supplementary Table S3
Supplementary Table S3: Candidate loci associated with the BIO16 variable and their corresponding annotated genes
No_sig	Chr_sig	Posi_1	Posi_2	gene	gene_ensID
3	1	6891255	7050374	MAP3K4	ENSSSCG00000004037
3	1	7061191	7110555	PLG	ENSSSCG00000004038
4	1	38014254	39039841	NKAIN2	ENSSSCG00000036607
5	1	38014254	39039841	NKAIN2	ENSSSCG00000036607
6	1	38014254	39039841	NKAIN2	ENSSSCG00000036607
7	1	38014254	39039841	NKAIN2	ENSSSCG00000036607
8	1	38014254	39039841	NKAIN2	ENSSSCG00000036607
9	1	38014254	39039841	NKAIN2	ENSSSCG00000036607
10	1	38014254	39039841	NKAIN2	ENSSSCG00000036607
11	1	83527506	83532354	ENSSSCG00000042605	ENSSSCG00000042605
12	1	83527506	83532354	ENSSSCG00000042605	ENSSSCG00000042605
13	1	83527506	83532354	ENSSSCG00000042605	ENSSSCG00000042605
15	1	83921566	83936412	ENSSSCG00000041714	ENSSSCG00000041714
15	1	83973560	84070766	IBTK	ENSSSCG00000004460
16	1	83973560	84070766	IBTK	ENSSSCG00000004460
17	1	83973560	84070766	IBTK	ENSSSCG00000004460
18	1	83973560	84070766	IBTK	ENSSSCG00000004460
19	1	83973560	84070766	IBTK	ENSSSCG00000004460
20	1	83973560	84070766	IBTK	ENSSSCG00000004460
21	1	83973560	84070766	IBTK	ENSSSCG00000004460
22	1	83973560	84070766	IBTK	ENSSSCG00000004460
23	1	83973560	84070766	IBTK	ENSSSCG00000004460
24	1	83973560	84070766	IBTK	ENSSSCG00000004460
25	1	83973560	84070766	IBTK	ENSSSCG00000004460
26	1	83973560	84070766	IBTK	ENSSSCG00000004460
27	1	83973560	84070766	IBTK	ENSSSCG00000004460
28	1	83973560	84070766	IBTK	ENSSSCG00000004460
29	1	83973560	84070766	IBTK	ENSSSCG00000004460
30	1	83973560	84070766	IBTK	ENSSSCG00000004460
31	1	83973560	84070766	IBTK	ENSSSCG00000004460
32	1	83973560	84070766	IBTK	ENSSSCG00000004460
33	1	83973560	84070766	IBTK	ENSSSCG00000004460
34	1	83973560	84070766	IBTK	ENSSSCG00000004460
35	1	83973560	84070766	IBTK	ENSSSCG00000004460
36	1	83973560	84070766	IBTK	ENSSSCG00000004460
37	1	83973560	84070766	IBTK	ENSSSCG00000004460
39	1	139367202	139369863	ENSSSCG00000047618	ENSSSCG00000047618
43	1	166085990	166099834	CALML4	ENSSSCG00000026517
43	1	166107228	166126584	CLN6	ENSSSCG00000004957
44	1	201880712	202258815	FOCAD	ENSSSCG00000028406
45	2	8479171	8501906	PLAAT5	ENSSSCG00000021482
45	2	8511453	8716595	ENSSSCG00000028537	ENSSSCG00000028537
45	2	8512757	8574604	SLC22A9	ENSSSCG00000013057
45	2	8526011	8534160	ENSSSCG00000027453	ENSSSCG00000027453
46	2	10355650	10582777	ENSSSCG00000029938	ENSSSCG00000029938
46	2	10430342	10437960	ENSSSCG00000013090	ENSSSCG00000013090
46	2	10447209	10449215	ENSSSCG00000026060	ENSSSCG00000026060
46	2	10452826	10461288	ENSSSCG00000048235	ENSSSCG00000048235
47	2	10939535	10953658	MS4A10	ENSSSCG00000037987
47	2	10960498	10969359	MS4A15	ENSSSCG00000034847
48	2	10939535	10953658	MS4A10	ENSSSCG00000037987
48	2	10960498	10969359	MS4A15	ENSSSCG00000034847
49	2	11226798	11385094	ENSSSCG00000013100	ENSSSCG00000013100
49	2	11269394	11291237	ENSSSCG00000022114	ENSSSCG00000022114
49	2	11297334	11320130	MS4A7	ENSSSCG00000013102
50	2	11226798	11385094	ENSSSCG00000013100	ENSSSCG00000013100
50	2	11269394	11291237	ENSSSCG00000022114	ENSSSCG00000022114
50	2	11297334	11320130	MS4A7	ENSSSCG00000013102
51	2	11226798	11385094	ENSSSCG00000013100	ENSSSCG00000013100
51	2	11269394	11291237	ENSSSCG00000022114	ENSSSCG00000022114
51	2	11297334	11320130	MS4A7	ENSSSCG00000013102
52	2	11226798	11385094	ENSSSCG00000013100	ENSSSCG00000013100
52	2	11269394	11291237	ENSSSCG00000022114	ENSSSCG00000022114
52	2	11297334	11320130	MS4A7	ENSSSCG00000013102
53	2	11226798	11385094	ENSSSCG00000013100	ENSSSCG00000013100
53	2	11269394	11291237	ENSSSCG00000022114	ENSSSCG00000022114
53	2	11297334	11320130	MS4A7	ENSSSCG00000013102
54	2	11226798	11385094	ENSSSCG00000013100	ENSSSCG00000013100
54	2	11269394	11291237	ENSSSCG00000022114	ENSSSCG00000022114
54	2	11297334	11320130	MS4A7	ENSSSCG00000013102
55	2	11226798	11385094	ENSSSCG00000013100	ENSSSCG00000013100
55	2	11269394	11291237	ENSSSCG00000022114	ENSSSCG00000022114
55	2	11297334	11320130	MS4A7	ENSSSCG00000013102
56	2	11226798	11385094	ENSSSCG00000013100	ENSSSCG00000013100
56	2	11269394	11291237	ENSSSCG00000022114	ENSSSCG00000022114
56	2	11297334	11320130	MS4A7	ENSSSCG00000013102
57	2	11226798	11385094	ENSSSCG00000013100	ENSSSCG00000013100
57	2	11269394	11291237	ENSSSCG00000022114	ENSSSCG00000022114
57	2	11297334	11320130	MS4A7	ENSSSCG00000013102
58	2	27237651	27559433	KIAA1549L	ENSSSCG00000013311
59	2	27237651	27559433	KIAA1549L	ENSSSCG00000013311
60	2	41757356	41765555	KCNJ11	ENSSSCG00000042162
60	2	41666909	41754620	ABCC8	ENSSSCG00000013378
61	2	46122178	46179259	ENSSSCG00000042164	ENSSSCG00000042164
62	2	46122178	46179259	ENSSSCG00000042164	ENSSSCG00000042164
63	2	46742685	46770348	ENSSSCG00000044088	ENSSSCG00000044088
64	2	46742685	46770348	ENSSSCG00000044088	ENSSSCG00000044088
65	2	46742685	46770348	ENSSSCG00000044088	ENSSSCG00000044088
66	2	46742685	46770348	ENSSSCG00000044088	ENSSSCG00000044088
67	2	46742685	46770348	ENSSSCG00000044088	ENSSSCG00000044088
68	2	46742685	46770348	ENSSSCG00000044088	ENSSSCG00000044088
69	2	46742685	46770348	ENSSSCG00000044088	ENSSSCG00000044088
83	2	46839080	47028963	PARVA	ENSSSCG00000028827
84	2	46839080	47028963	PARVA	ENSSSCG00000028827
85	2	52170931	52211098	PGBD2	ENSSSCG00000033305
86	2	74068135	74074974	ENSSSCG00000045032	ENSSSCG00000045032
87	2	74068135	74074974	ENSSSCG00000045032	ENSSSCG00000045032
92	2	102780548	102792295	ENSSSCG00000042106	ENSSSCG00000042106
93	2	102780548	102792295	ENSSSCG00000042106	ENSSSCG00000042106
94	2	102780548	102792295	ENSSSCG00000042106	ENSSSCG00000042106
95	2	102780548	102792295	ENSSSCG00000042106	ENSSSCG00000042106
96	2	102780548	102792295	ENSSSCG00000042106	ENSSSCG00000042106
97	2	102780548	102792295	ENSSSCG00000042106	ENSSSCG00000042106
98	2	102780548	102792295	ENSSSCG00000042106	ENSSSCG00000042106
99	2	102780548	102792295	ENSSSCG00000042106	ENSSSCG00000042106
100	2	102780548	102792295	ENSSSCG00000042106	ENSSSCG00000042106
105	3	53104170	53106474	ENSSSCG00000051527	ENSSSCG00000051527
105	3	53149095	53289795	TBC1D8	ENSSSCG00000008169
106	3	53104170	53106474	ENSSSCG00000051527	ENSSSCG00000051527
106	3	53149095	53289795	TBC1D8	ENSSSCG00000008169
107	3	53104170	53106474	ENSSSCG00000051527	ENSSSCG00000051527
107	3	53149095	53289795	TBC1D8	ENSSSCG00000008169
108	3	53104170	53106474	ENSSSCG00000051527	ENSSSCG00000051527
108	3	53149095	53289795	TBC1D8	ENSSSCG00000008169
109	3	53104170	53106474	ENSSSCG00000051527	ENSSSCG00000051527
109	3	53149095	53289795	TBC1D8	ENSSSCG00000008169
110	3	53149095	53289795	TBC1D8	ENSSSCG00000008169
111	3	53149095	53289795	TBC1D8	ENSSSCG00000008169
112	3	60234416	60238965	ENSSSCG00000051308	ENSSSCG00000051308
124	3	113670752	113758943	EFR3B	ENSSSCG00000022933
125	4	6057531	6201386	ENSSSCG00000045100	ENSSSCG00000045100
126	4	19161006	19267412	DSCC1	ENSSSCG00000047247
126	4	19180234	19433492	ENPP2	ENSSSCG00000006001
126	4	19180280	19278592	TAF2	ENSSSCG00000006000
127	4	89870539	89908244	SLAMF1	ENSSSCG00000006380
128	4	96970966	96972554	ENSSSCG00000045265	ENSSSCG00000045265
128	4	96983077	96984978	ENSSSCG00000042564	ENSSSCG00000042564
128	4	96992977	96997197	ENSSSCG00000030031	ENSSSCG00000030031
129	4	96970966	96972554	ENSSSCG00000045265	ENSSSCG00000045265
129	4	96983077	96984978	ENSSSCG00000042564	ENSSSCG00000042564
129	4	96992977	96997197	ENSSSCG00000030031	ENSSSCG00000030031
130	4	96970966	96972554	ENSSSCG00000045265	ENSSSCG00000045265
130	4	96983077	96984978	ENSSSCG00000042564	ENSSSCG00000042564
130	4	96992977	96997197	ENSSSCG00000030031	ENSSSCG00000030031
131	4	96970966	96972554	ENSSSCG00000045265	ENSSSCG00000045265
131	4	96983077	96984978	ENSSSCG00000042564	ENSSSCG00000042564
131	4	96992977	96997197	ENSSSCG00000030031	ENSSSCG00000030031
132	4	96992977	96997197	ENSSSCG00000030031	ENSSSCG00000030031
132	4	97035894	97044365	ENSSSCG00000044041	ENSSSCG00000044041
133	4	96992977	96997197	ENSSSCG00000030031	ENSSSCG00000030031
133	4	97035894	97044365	ENSSSCG00000044041	ENSSSCG00000044041
134	5	19080587	19080693	U6	ENSSSCG00000018477
134	5	18930651	19124423	ENSSSCG00000047641	ENSSSCG00000047641
135	5	19080587	19080693	U6	ENSSSCG00000018477
135	5	18930651	19124423	ENSSSCG00000047641	ENSSSCG00000047641
136	5	21021785	21022723	ENSSSCG00000050560	ENSSSCG00000050560
136	5	21039288	21040223	ENSSSCG00000000353	ENSSSCG00000000353
136	5	21050507	21051445	ENSSSCG00000039163	ENSSSCG00000039163
136	5	21030051	21030979	ENSSSCG00000039566	ENSSSCG00000039566
136	5	21064555	21065480	ENSSSCG00000037957	ENSSSCG00000037957
137	5	21021785	21022723	ENSSSCG00000050560	ENSSSCG00000050560
137	5	21039288	21040223	ENSSSCG00000000353	ENSSSCG00000000353
137	5	21050507	21051445	ENSSSCG00000039163	ENSSSCG00000039163
137	5	21030051	21030979	ENSSSCG00000039566	ENSSSCG00000039566
137	5	21064555	21065480	ENSSSCG00000037957	ENSSSCG00000037957
138	5	48648986	48766390	IRAG2	ENSSSCG00000000563
139	5	71800240	71944938	LRRK2	ENSSSCG00000000784
139	5	71929415	71937694	ENSSSCG00000047044	ENSSSCG00000047044
142	5	93132017	93222552	POC1B	ENSSSCG00000000920
142	5	93231154	93235035	ENSSSCG00000042935	ENSSSCG00000042935
143	5	93132017	93222552	POC1B	ENSSSCG00000000920
143	5	93231154	93235035	ENSSSCG00000042935	ENSSSCG00000042935
146	5	101692143	101797835	PAWR	ENSSSCG00000036560
147	6	6654388	6881662	CMIP	ENSSSCG00000002689
148	6	9957763	10120510	VAT1L	ENSSSCG00000002696
149	6	9957763	10120510	VAT1L	ENSSSCG00000002696
150	6	69666600	69714463	H6PD	ENSSSCG00000034502
150	6	69720806	69791127	SPSB1	ENSSSCG00000035940
151	6	69720806	69791127	SPSB1	ENSSSCG00000035940
152	6	69720806	69791127	SPSB1	ENSSSCG00000035940
153	6	98278647	98423203	RAB31	ENSSSCG00000037264
156	7	9735660	9854361	GFOD1	ENSSSCG00000035867
157	7	37824186	37933602	BICRAL	ENSSSCG00000001646
157	7	37933535	37953078	RPL7L1	ENSSSCG00000026472
158	7	37824186	37933602	BICRAL	ENSSSCG00000001646
158	7	37933535	37953078	RPL7L1	ENSSSCG00000026472
159	7	37824186	37933602	BICRAL	ENSSSCG00000001646
159	7	37933535	37953078	RPL7L1	ENSSSCG00000026472
160	7	37824186	37933602	BICRAL	ENSSSCG00000001646
160	7	37933535	37953078	RPL7L1	ENSSSCG00000026472
161	7	37824186	37933602	BICRAL	ENSSSCG00000001646
161	7	37933535	37953078	RPL7L1	ENSSSCG00000026472
162	7	37986944	37987687	ENSSSCG00000040577	ENSSSCG00000040577
163	7	37986944	37987687	ENSSSCG00000040577	ENSSSCG00000040577
163	7	38006050	38012189	PTCRA	ENSSSCG00000001650
164	7	40106513	40459686	RUNX2	ENSSSCG00000001710
167	7	50124860	50263705	TMC3	ENSSSCG00000001789
168	7	52958106	53129960	IQGAP1	ENSSSCG00000001814
169	7	52958106	53129960	IQGAP1	ENSSSCG00000001814
171	7	67494941	67631431	ARHGAP5	ENSSSCG00000001966
172	7	110512079	110705441	EML5	ENSSSCG00000002427
172	7	110731668	110784855	TTC8	ENSSSCG00000002428
173	7	110731668	110784855	TTC8	ENSSSCG00000002428
174	8	42099871	42101110	ENSSSCG00000034355	ENSSSCG00000034355
174	8	42130972	42183331	ENSSSCG00000038095	ENSSSCG00000038095
175	8	42486268	42518377	ENSSSCG00000036417	ENSSSCG00000036417
176	8	42486268	42518377	ENSSSCG00000036417	ENSSSCG00000036417
184	9	113973281	114067555	PRRC2C	ENSSSCG00000015480
184	9	114080099	114083139	ENSSSCG00000041579	ENSSSCG00000041579
184	9	114087374	114098743	MYOC	ENSSSCG00000035066
185	10	17268428	17355061	CATSPERE	ENSSSCG00000035850
186	10	20137451	20332414	CRB1	ENSSSCG00000021897
187	10	20137451	20332414	CRB1	ENSSSCG00000021897
188	10	20137451	20332414	CRB1	ENSSSCG00000021897
189	10	20137451	20332414	CRB1	ENSSSCG00000021897
190	10	20137451	20332414	CRB1	ENSSSCG00000021897
191	10	20137451	20332414	CRB1	ENSSSCG00000021897
192	10	20137451	20332414	CRB1	ENSSSCG00000021897
193	10	20137451	20332414	CRB1	ENSSSCG00000021897
194	10	20137451	20332414	CRB1	ENSSSCG00000021897
195	10	20137451	20332414	CRB1	ENSSSCG00000021897
196	11	5953753	6532959	MTUS2	ENSSSCG00000025996
197	11	17404796	17731262	ENSSSCG00000045895	ENSSSCG00000045895
197	11	17468565	17473242	ENSSSCG00000048645	ENSSSCG00000048645
198	11	33258063	33440127	TDRD3	ENSSSCG00000009449
199	11	33258063	33440127	TDRD3	ENSSSCG00000009449
200	11	45985542	46459791	KLF12	ENSSSCG00000025130
200	11	46063553	46068197	ENSSSCG00000042165	ENSSSCG00000042165
201	11	45985542	46459791	KLF12	ENSSSCG00000025130
201	11	46063553	46068197	ENSSSCG00000042165	ENSSSCG00000042165
202	11	45985542	46459791	KLF12	ENSSSCG00000025130
202	11	46063553	46068197	ENSSSCG00000042165	ENSSSCG00000042165
203	12	20939554	20950051	HAP1	ENSSSCG00000017427
203	12	20953202	20955434	GAST	ENSSSCG00000021910
203	12	20974145	20974947	ENSSSCG00000034799	ENSSSCG00000034799
203	12	20974496	20977062	EIF1	ENSSSCG00000017430
204	12	24203729	24210080	ENSSSCG00000024743	ENSSSCG00000024743
204	12	24192897	24201414	PNPO	ENSSSCG00000032782
204	12	24224256	24234467	CDK5RAP3	ENSSSCG00000017524
205	12	47346977	47500525	RPH3AL	ENSSSCG00000036705
206	12	47346977	47500525	RPH3AL	ENSSSCG00000036705
206	12	47529566	47562373	DOC2B	ENSSSCG00000039412
207	12	47346977	47500525	RPH3AL	ENSSSCG00000036705
207	12	47529566	47562373	DOC2B	ENSSSCG00000039412
208	12	47346977	47500525	RPH3AL	ENSSSCG00000036705
208	12	47529566	47562373	DOC2B	ENSSSCG00000039412
209	12	47346977	47500525	RPH3AL	ENSSSCG00000036705
209	12	47529566	47562373	DOC2B	ENSSSCG00000039412
210	12	47346977	47500525	RPH3AL	ENSSSCG00000036705
210	12	47529566	47562373	DOC2B	ENSSSCG00000039412
211	12	47346977	47500525	RPH3AL	ENSSSCG00000036705
211	12	47529566	47562373	DOC2B	ENSSSCG00000039412
212	12	49730955	49753208	CTNS	ENSSSCG00000017865
212	12	49754164	49760147	TAX1BP3	ENSSSCG00000017866
212	12	49778797	49796107	ENSSSCG00000017868	ENSSSCG00000017868
213	12	49730955	49753208	CTNS	ENSSSCG00000017865
213	12	49754164	49760147	TAX1BP3	ENSSSCG00000017866
213	12	49778797	49796107	ENSSSCG00000017868	ENSSSCG00000017868
214	12	53394523	53394658	U8	ENSSSCG00000023729
214	12	53404339	53406207	BORCS6	ENSSSCG00000028788
214	12	53393043	53397051	TMEM107	ENSSSCG00000027528
214	12	53410176	53423225	AURKB	ENSSSCG00000028924
214	12	53435888	53454123	ENSSSCG00000026818	ENSSSCG00000026818
215	12	55134844	55167749	MYH8	ENSSSCG00000018005
215	12	55190429	55278539	ENSSSCG00000029441	ENSSSCG00000029441
216	13	38581571	38925571	ARHGEF3	ENSSSCG00000030359
217	13	38581571	38925571	ARHGEF3	ENSSSCG00000030359
218	13	38581571	38925571	ARHGEF3	ENSSSCG00000030359
219	13	38581571	38925571	ARHGEF3	ENSSSCG00000030359
220	13	65367608	65721406	SRGAP3	ENSSSCG00000033624
222	13	132066884	132269965	XXYLT1	ENSSSCG00000035414
223	13	132066884	132269965	XXYLT1	ENSSSCG00000035414
224	13	132066884	132269965	XXYLT1	ENSSSCG00000035414
225	13	132066884	132269965	XXYLT1	ENSSSCG00000035414
228	13	197791247	197795834	ENSSSCG00000044764	ENSSSCG00000044764
237	14	2804061	3035241	ROR2	ENSSSCG00000009593
238	14	10031216	10082210	ENSSSCG00000051172	ENSSSCG00000051172
238	14	10073116	10082210	ENSSSCG00000044680	ENSSSCG00000044680
238	14	10085190	10086436	ENSSSCG00000041442	ENSSSCG00000041442
239	14	10031216	10082210	ENSSSCG00000051172	ENSSSCG00000051172
239	14	10073116	10082210	ENSSSCG00000044680	ENSSSCG00000044680
239	14	10085190	10086436	ENSSSCG00000041442	ENSSSCG00000041442
240	14	10031216	10082210	ENSSSCG00000051172	ENSSSCG00000051172
240	14	10073116	10082210	ENSSSCG00000044680	ENSSSCG00000044680
240	14	10085190	10086436	ENSSSCG00000041442	ENSSSCG00000041442
241	14	10031216	10082210	ENSSSCG00000051172	ENSSSCG00000051172
241	14	10073116	10082210	ENSSSCG00000044680	ENSSSCG00000044680
241	14	10085190	10086436	ENSSSCG00000041442	ENSSSCG00000041442
242	14	14577044	14597770	ENSSSCG00000021767	ENSSSCG00000021767
242	14	14565097	14570739	ENSSSCG00000046348	ENSSSCG00000046348
243	14	14577044	14597770	ENSSSCG00000021767	ENSSSCG00000021767
243	14	14565097	14570739	ENSSSCG00000046348	ENSSSCG00000046348
244	14	76239498	76305330	MSS51	ENSSSCG00000010300
244	14	76248849	76305328	PPP3CB	ENSSSCG00000010301
244	14	76307225	76439559	USP54	ENSSSCG00000010302
245	14	111023342	111023439	Y_RNA	ENSSSCG00000019803
245	14	110955656	111078873	ABCC2	ENSSSCG00000010543
245	14	111044174	111167323	DNMBP	ENSSSCG00000010544
246	14	111023342	111023439	Y_RNA	ENSSSCG00000019803
246	14	110955656	111078873	ABCC2	ENSSSCG00000010543
246	14	111044174	111167323	DNMBP	ENSSSCG00000010544
247	14	111023342	111023439	Y_RNA	ENSSSCG00000019803
247	14	110955656	111078873	ABCC2	ENSSSCG00000010543
247	14	111044174	111167323	DNMBP	ENSSSCG00000010544
248	14	113245499	113379474	GBF1	ENSSSCG00000010579
248	14	113406004	113414173	NFKB2	ENSSSCG00000010580
248	14	113414264	113429936	PSD	ENSSSCG00000010581
248	14	113420556	113434349	FBXL15	ENSSSCG00000038504
249	14	113245499	113379474	GBF1	ENSSSCG00000010579
249	14	113406004	113414173	NFKB2	ENSSSCG00000010580
249	14	113414264	113429936	PSD	ENSSSCG00000010581
249	14	113420556	113434349	FBXL15	ENSSSCG00000038504
250	14	115587215	116198111	SORCS3	ENSSSCG00000010617
251	15	44615959	44802765	WWC2	ENSSSCG00000021731
251	15	44750321	44751177	ENSSSCG00000033315	ENSSSCG00000033315
252	15	71559967	71705493	SLC38A11	ENSSSCG00000015903
253	15	76991928	77034817	GAD1	ENSSSCG00000022233
253	15	76760604	76972604	ENSSSCG00000035909	ENSSSCG00000035909
254	15	76991928	77034817	GAD1	ENSSSCG00000022233
254	15	76760604	76972604	ENSSSCG00000035909	ENSSSCG00000035909
262	15	77416825	77422891	ENSSSCG00000050607	ENSSSCG00000050607
263	15	77416825	77422891	ENSSSCG00000050607	ENSSSCG00000050607
264	15	77416825	77422891	ENSSSCG00000050607	ENSSSCG00000050607
265	15	77416825	77422891	ENSSSCG00000050607	ENSSSCG00000050607
266	15	77416825	77422891	ENSSSCG00000050607	ENSSSCG00000050607
267	15	77416825	77422891	ENSSSCG00000050607	ENSSSCG00000050607
268	15	77416825	77422891	ENSSSCG00000050607	ENSSSCG00000050607
269	15	77416825	77422891	ENSSSCG00000050607	ENSSSCG00000050607
270	15	77416825	77422891	ENSSSCG00000050607	ENSSSCG00000050607
271	15	77416825	77422891	ENSSSCG00000050607	ENSSSCG00000050607
272	15	77416825	77422891	ENSSSCG00000050607	ENSSSCG00000050607
273	15	77416825	77422891	ENSSSCG00000050607	ENSSSCG00000050607
274	15	77416825	77422891	ENSSSCG00000050607	ENSSSCG00000050607
275	15	77416825	77422891	ENSSSCG00000050607	ENSSSCG00000050607
276	15	77416825	77422891	ENSSSCG00000050607	ENSSSCG00000050607
277	15	77416825	77422891	ENSSSCG00000050607	ENSSSCG00000050607
278	15	77416825	77422891	ENSSSCG00000050607	ENSSSCG00000050607
279	15	77416825	77422891	ENSSSCG00000050607	ENSSSCG00000050607
280	15	77416825	77422891	ENSSSCG00000050607	ENSSSCG00000050607
281	15	77416825	77422891	ENSSSCG00000050607	ENSSSCG00000050607
282	15	77416825	77422891	ENSSSCG00000050607	ENSSSCG00000050607
283	15	77416825	77422891	ENSSSCG00000050607	ENSSSCG00000050607
284	15	77416825	77422891	ENSSSCG00000050607	ENSSSCG00000050607
285	15	77416825	77422891	ENSSSCG00000050607	ENSSSCG00000050607
286	15	77416825	77422891	ENSSSCG00000050607	ENSSSCG00000050607
287	15	77416825	77422891	ENSSSCG00000050607	ENSSSCG00000050607
288	15	77416825	77422891	ENSSSCG00000050607	ENSSSCG00000050607
289	15	77416825	77422891	ENSSSCG00000050607	ENSSSCG00000050607
302	16	33126494	33565542	ARL15	ENSSSCG00000016894
303	16	33126494	33565542	ARL15	ENSSSCG00000016894
304	16	33126494	33565542	ARL15	ENSSSCG00000016894
305	17	8905043	8941654	ENSSSCG00000045137	ENSSSCG00000045137
305	17	8946897	8975696	ENSSSCG00000021473	ENSSSCG00000021473
306	17	47773060	47849344	PTI	ENSSSCG00000039858
306	17	47853278	47859656	ENSSSCG00000033572	ENSSSCG00000033572
306	17	47863384	47873808	WFDC8	ENSSSCG00000007407
306	17	47886042	47888790	ENSSSCG00000040753	ENSSSCG00000040753
306	17	47891320	47894220	WFDC9	ENSSSCG00000007408
307	17	48966814	49243747	EYA2	ENSSSCG00000007453
308	17	57040967	57084668	RTF2	ENSSSCG00000007496
308	17	57061805	57068505	GCNT7	ENSSSCG00000007497
308	17	57087126	57088944	FAM209B	ENSSSCG00000007498
309	17	57040967	57084668	RTF2	ENSSSCG00000007496
309	17	57061805	57068505	GCNT7	ENSSSCG00000007497
309	17	57087126	57088944	FAM209B	ENSSSCG00000007498
310	17	58594749	58644918	VAPB	ENSSSCG00000007514

## Sheet: Supplementary Table S4
Supplementary Table S4: GO enrichment results of candidate genes associated with BIO16
	ONTOLOGY	ID	Description	GeneRatio	BgRatio	RichFactor	FoldEnrichment	zScore	pvalue	p.adjust	qvalue	geneID	Count
GO:1905515	BP	GO:1905515	non-motile cilium assembly	45742	14/6866	0.214285714285714	56.5879120879121	12.8355533633699	1.7072019340161e-05	0.0101919955460761	0.00963221301718557	TTC8/HAP1/TMEM107	3
GO:0070925	BP	GO:0070925	organelle assembly	45834	278/6866	0.0215827338129496	5.69950193691201	4.93146925130095	0.00048427313240828	0.144555530023871	0.136615999458336	TTC8/PRRC2C/HAP1/TMEM107/AURKB/FAM209B	6
GO:0120036	BP	GO:0120036	plasma membrane bounded cell projection organization	45834	355/6866	0.0169014084507042	4.46327193932828	4.13100591534767	0.00174517434110261	0.288716883593529	0.27285947210814	ENPP2/TTC8/MYOC/HAP1/TMEM107/ROR2	6
GO:0030030	BP	GO:0030030	cell projection organization	45834	369/6866	0.016260162601626	4.29393370856786	4.01005656030376	0.00212687290007053	0.288716883593529	0.27285947210814	ENPP2/TTC8/MYOC/HAP1/TMEM107/ROR2	6
GO:0031346	BP	GO:0031346	positive regulation of cell projection organization	45742	72/6866	0.0416666666666667	11.0032051282051	5.26043362945998	0.0024180643517046	0.288716883593529	0.27285947210814	ENPP2/HAP1/ROR2	3
GO:0051130	BP	GO:0051130	positive regulation of cellular component organization	45803	279/6866	0.017921146953405	4.73256134546457	3.92413661045912	0.00348130187113862	0.346389536178293	0.327364526829877	ENPP2/MYOC/HAP1/AURKB/ROR2	5
GO:0060271	BP	GO:0060271	cilium assembly	45742	91/6866	0.032967032967033	8.70583262890955	4.56209696959303	0.00469656771025761	0.356027053765719	0.336472715892489	TTC8/HAP1/TMEM107	3
GO:0044782	BP	GO:0044782	cilium organization	45742	103/6866	0.029126213592233	7.69156086631815	4.21847272236058	0.00663472110408446	0.356027053765719	0.336472715892489	TTC8/HAP1/TMEM107	3
GO:0051897	BP	GO:0051897	positive regulation of phosphatidylinositol 3-kinase/protein kinase B signal transduction	45714	47/6866	0.0425531914893617	11.2373158756137	4.34163771720835	0.0134268367839127	0.356027053765719	0.336472715892489	MYOC/ROR2	2
GO:0010638	BP	GO:0010638	positive regulation of organelle organization	45742	135/6866	0.0222222222222222	5.86837606837607	3.52200608335627	0.0138875925366462	0.356027053765719	0.336472715892489	MYOC/HAP1/AURKB	3
GO:0030335	BP	GO:0030335	positive regulation of cell migration	45742	138/6866	0.0217391304347826	5.74080267558528	3.46838520469053	0.0147307143617877	0.356027053765719	0.336472715892489	ENPP2/MYOC/ROR2	3
GO:0120035	BP	GO:0120035	regulation of plasma membrane bounded cell projection organization	45742	140/6866	0.0214285714285714	5.65879120879121	3.43350534291674	0.0153087560538639	0.356027053765719	0.336472715892489	ENPP2/HAP1/ROR2	3
GO:0031344	BP	GO:0031344	regulation of cell projection organization	45742	142/6866	0.0211267605633803	5.57908992416035	3.39929132545125	0.0158996123269837	0.356027053765719	0.336472715892489	ENPP2/HAP1/ROR2	3
GO:0120031	BP	GO:0120031	plasma membrane bounded cell projection assembly	45742	142/6866	0.0211267605633803	5.57908992416035	3.39929132545125	0.0158996123269837	0.356027053765719	0.336472715892489	TTC8/HAP1/TMEM107	3
GO:0030031	BP	GO:0030031	cell projection assembly	45742	143/6866	0.020979020979021	5.54007530930608	3.38242685593539	0.0161998574059741	0.356027053765719	0.336472715892489	TTC8/HAP1/TMEM107	3
GO:2000147	BP	GO:2000147	positive regulation of cell motility	45742	148/6866	0.0202702702702703	5.3529106029106	3.30042220126804	0.0177494181862768	0.356027053765719	0.336472715892489	ENPP2/MYOC/ROR2	3
GO:0040017	BP	GO:0040017	positive regulation of locomotion	45742	152/6866	0.0197368421052632	5.21204453441295	3.23744928453644	0.0190472872059161	0.356027053765719	0.336472715892489	ENPP2/MYOC/ROR2	3
GO:0060348	BP	GO:0060348	bone development	45714	57/6866	0.0350877192982456	9.26585695006748	3.86333652217851	0.0193704973838419	0.356027053765719	0.336472715892489	MYOC/TMEM107	2
GO:0006813	BP	GO:0006813	potassium ion transport	45714	61/6866	0.0327868852459016	8.65825977301387	3.70390501149405	0.0220063750794089	0.356027053765719	0.336472715892489	KCNJ11/ABCC8	2
GO:0051056	BP	GO:0051056	regulation of small GTPase mediated signal transduction	45714	61/6866	0.0327868852459016	8.65825977301387	3.70390501149405	0.0220063750794089	0.356027053765719	0.336472715892489	MYOC/GBF1	2
GO:0061024	BP	GO:0061024	membrane organization	45742	167/6866	0.0179640718562874	4.74389682174113	3.01964585724501	0.0243781748610669	0.356027053765719	0.336472715892489	MYOC/AURKB/VAPB	3
GO:0051896	BP	GO:0051896	regulation of phosphatidylinositol 3-kinase/protein kinase B signal transduction	45714	69/6866	0.0289855072463768	7.65440356744705	3.42494766922354	0.0276958165826646	0.356027053765719	0.336472715892489	MYOC/ROR2	2
GO:0007169	BP	GO:0007169	transmembrane receptor protein tyrosine kinase signaling pathway	45742	186/6866	0.0161290322580645	4.25930521091811	2.77825539117165	0.0321860180252738	0.356027053765719	0.336472715892489	MYOC/HAP1/ROR2	3
GO:0001953	BP	GO:0001953	negative regulation of cell-matrix adhesion	45683	10/6866	0.1	26.4076923076923	4.95688348737412	0.0372529496374077	0.356027053765719	0.336472715892489	MYOC	1
GO:0034643	BP	GO:0034643	establishment of mitochondrion localization, microtubule-mediated	45683	10/6866	0.1	26.4076923076923	4.95688348737412	0.0372529496374077	0.356027053765719	0.336472715892489	HAP1	1
GO:0047497	BP	GO:0047497	mitochondrion transport along microtubule	45683	10/6866	0.1	26.4076923076923	4.95688348737412	0.0372529496374077	0.356027053765719	0.336472715892489	HAP1	1
GO:0051703	BP	GO:0051703	biological process involved in intraspecies interaction between organisms	45683	10/6866	0.1	26.4076923076923	4.95688348737412	0.0372529496374077	0.356027053765719	0.336472715892489	GAD1	1
GO:0150117	BP	GO:0150117	positive regulation of cell-substrate junction organization	45683	10/6866	0.1	26.4076923076923	4.95688348737412	0.0372529496374077	0.356027053765719	0.336472715892489	MYOC	1
GO:0006468	BP	GO:0006468	protein phosphorylation	45742	199/6866	0.0150753768844221	3.98105914186316	2.63093910858515	0.0382052240625633	0.356027053765719	0.336472715892489	IBTK/ENPP2/AURKB	3
GO:0021532	BP	GO:0021532	neural tube patterning	45683	11/6866	0.0909090909090909	24.006993006993	4.70794485695929	0.0409039740407666	0.356027053765719	0.336472715892489	TMEM107	1
GO:0030149	BP	GO:0030149	sphingolipid catabolic process	45683	11/6866	0.0909090909090909	24.006993006993	4.70794485695929	0.0409039740407666	0.356027053765719	0.336472715892489	ENPP2	1
GO:0032094	BP	GO:0032094	response to food	45683	11/6866	0.0909090909090909	24.006993006993	4.70794485695929	0.0409039740407666	0.356027053765719	0.336472715892489	GAST	1
GO:0034063	BP	GO:0034063	stress granule assembly	45683	11/6866	0.0909090909090909	24.006993006993	4.70794485695929	0.0409039740407666	0.356027053765719	0.336472715892489	PRRC2C	1
GO:0035640	BP	GO:0035640	exploration behavior	45683	11/6866	0.0909090909090909	24.006993006993	4.70794485695929	0.0409039740407666	0.356027053765719	0.336472715892489	GAD1	1
GO:0042551	BP	GO:0042551	neuron maturation	45683	11/6866	0.0909090909090909	24.006993006993	4.70794485695929	0.0409039740407666	0.356027053765719	0.336472715892489	MYOC	1
GO:0044786	BP	GO:0044786	cell cycle DNA replication	45683	11/6866	0.0909090909090909	24.006993006993	4.70794485695929	0.0409039740407666	0.356027053765719	0.336472715892489	RTF2	1
GO:0047496	BP	GO:0047496	vesicle transport along microtubule	45683	11/6866	0.0909090909090909	24.006993006993	4.70794485695929	0.0409039740407666	0.356027053765719	0.336472715892489	HAP1	1
GO:0051654	BP	GO:0051654	establishment of mitochondrion localization	45683	11/6866	0.0909090909090909	24.006993006993	4.70794485695929	0.0409039740407666	0.356027053765719	0.336472715892489	HAP1	1
GO:0070229	BP	GO:0070229	negative regulation of lymphocyte apoptotic process	45683	11/6866	0.0909090909090909	24.006993006993	4.70794485695929	0.0409039740407666	0.356027053765719	0.336472715892489	AURKB	1
GO:0043491	BP	GO:0043491	phosphatidylinositol 3-kinase/protein kinase B signal transduction	45714	88/6866	0.0227272727272727	6.00174825174825	2.91132893499364	0.0432597271857215	0.356027053765719	0.336472715892489	MYOC/ROR2	2
GO:0001954	BP	GO:0001954	positive regulation of cell-matrix adhesion	45683	12/6866	0.0833333333333333	22.0064102564103	4.49003069453209	0.0445416832566586	0.356027053765719	0.336472715892489	MYOC	1
GO:0006536	BP	GO:0006536	glutamate metabolic process	45683	12/6866	0.0833333333333333	22.0064102564103	4.49003069453209	0.0445416832566586	0.356027053765719	0.336472715892489	GAD1	1
GO:0030195	BP	GO:0030195	negative regulation of blood coagulation	45683	12/6866	0.0833333333333333	22.0064102564103	4.49003069453209	0.0445416832566586	0.356027053765719	0.336472715892489	PLG	1
GO:0038179	BP	GO:0038179	neurotrophin signaling pathway	45683	12/6866	0.0833333333333333	22.0064102564103	4.49003069453209	0.0445416832566586	0.356027053765719	0.336472715892489	HAP1	1
GO:0046466	BP	GO:0046466	membrane lipid catabolic process	45683	12/6866	0.0833333333333333	22.0064102564103	4.49003069453209	0.0445416832566586	0.356027053765719	0.336472715892489	ENPP2	1
GO:0060632	BP	GO:0060632	regulation of microtubule-based movement	45683	12/6866	0.0833333333333333	22.0064102564103	4.49003069453209	0.0445416832566586	0.356027053765719	0.336472715892489	HAP1	1
GO:0099024	BP	GO:0099024	plasma membrane invagination	45683	12/6866	0.0833333333333333	22.0064102564103	4.49003069453209	0.0445416832566586	0.356027053765719	0.336472715892489	AURKB	1
GO:1900047	BP	GO:1900047	negative regulation of hemostasis	45683	12/6866	0.0833333333333333	22.0064102564103	4.49003069453209	0.0445416832566586	0.356027053765719	0.336472715892489	PLG	1
GO:0001675	BP	GO:0001675	acrosome assembly	45683	13/6866	0.0769230769230769	20.3136094674556	4.29708208254807	0.0481661239096097	0.356027053765719	0.336472715892489	FAM209B	1
GO:0001825	BP	GO:0001825	blastocyst formation	45683	13/6866	0.0769230769230769	20.3136094674556	4.29708208254807	0.0481661239096097	0.356027053765719	0.336472715892489	RPL7L1	1
GO:0003254	BP	GO:0003254	regulation of membrane depolarization	45683	13/6866	0.0769230769230769	20.3136094674556	4.29708208254807	0.0481661239096097	0.356027053765719	0.336472715892489	MYOC	1
GO:0010324	BP	GO:0010324	membrane invagination	45683	13/6866	0.0769230769230769	20.3136094674556	4.29708208254807	0.0481661239096097	0.356027053765719	0.336472715892489	AURKB	1
GO:0032506	BP	GO:0032506	cytokinetic process	45683	13/6866	0.0769230769230769	20.3136094674556	4.29708208254807	0.0481661239096097	0.356027053765719	0.336472715892489	AURKB	1
GO:0045292	BP	GO:0045292	mRNA cis splicing, via spliceosome	45683	13/6866	0.0769230769230769	20.3136094674556	4.29708208254807	0.0481661239096097	0.356027053765719	0.336472715892489	EIF1	1
GO:0050819	BP	GO:0050819	negative regulation of coagulation	45683	13/6866	0.0769230769230769	20.3136094674556	4.29708208254807	0.0481661239096097	0.356027053765719	0.336472715892489	PLG	1
GO:0097720	BP	GO:0097720	calcineurin-mediated signaling	45683	13/6866	0.0769230769230769	20.3136094674556	4.29708208254807	0.0481661239096097	0.356027053765719	0.336472715892489	PPP3CB	1
GO:1900026	BP	GO:1900026	positive regulation of substrate adhesion-dependent cell spreading	45683	13/6866	0.0769230769230769	20.3136094674556	4.29708208254807	0.0481661239096097	0.356027053765719	0.336472715892489	MYOC	1
GO:1902745	BP	GO:1902745	positive regulation of lamellipodium organization	45683	13/6866	0.0769230769230769	20.3136094674556	4.29708208254807	0.0481661239096097	0.356027053765719	0.336472715892489	ENPP2	1
GO:2000107	BP	GO:2000107	negative regulation of leukocyte apoptotic process	45683	13/6866	0.0769230769230769	20.3136094674556	4.29708208254807	0.0481661239096097	0.356027053765719	0.336472715892489	AURKB	1
GO:0030001	BP	GO:0030001	metal ion transport	45742	219/6866	0.0136986301369863	3.61749209694415	2.4270207591661	0.0485233289348651	0.356027053765719	0.336472715892489	IBTK/KCNJ11/ABCC8	3
GO:0006874	BP	GO:0006874	intracellular calcium ion homeostasis	45714	94/6866	0.0212765957446809	5.61865793780687	2.7797141969169	0.0487210130802807	0.356027053765719	0.336472715892489	IBTK/VAPB	2
GO:0055074	BP	GO:0055074	calcium ion homeostasis	45714	97/6866	0.0206185567010309	5.44488501189532	2.71809	0.0515422218671825	0.356027053765719	0.336472715892489	IBTK/VAPB	2
GO:0008089	BP	GO:0008089	anterograde axonal transport	45683	14/6866	0.0714285714285714	18.8626373626374	4.12458080303605	0.051777342467665	0.356027053765719	0.336472715892489	HAP1	1
GO:0016925	BP	GO:0016925	protein sumoylation	45683	14/6866	0.0714285714285714	18.8626373626374	4.12458080303605	0.051777342467665	0.356027053765719	0.336472715892489	CALML4	1
GO:0046470	BP	GO:0046470	phosphatidylcholine metabolic process	45683	14/6866	0.0714285714285714	18.8626373626374	4.12458080303605	0.051777342467665	0.356027053765719	0.336472715892489	ENPP2	1
GO:0051058	BP	GO:0051058	negative regulation of small GTPase mediated signal transduction	45683	14/6866	0.0714285714285714	18.8626373626374	4.12458080303605	0.051777342467665	0.356027053765719	0.336472715892489	MYOC	1
GO:0051496	BP	GO:0051496	positive regulation of stress fiber assembly	45683	14/6866	0.0714285714285714	18.8626373626374	4.12458080303605	0.051777342467665	0.356027053765719	0.336472715892489	MYOC	1
GO:0051646	BP	GO:0051646	mitochondrion localization	45683	14/6866	0.0714285714285714	18.8626373626374	4.12458080303605	0.051777342467665	0.356027053765719	0.336472715892489	HAP1	1
GO:0061512	BP	GO:0061512	protein localization to cilium	45683	14/6866	0.0714285714285714	18.8626373626374	4.12458080303605	0.051777342467665	0.356027053765719	0.336472715892489	TMEM107	1
GO:0030334	BP	GO:0030334	regulation of cell migration	45742	229/6866	0.0131004366812227	3.45952300974135	2.33378914851376	0.0541535661551197	0.356027053765719	0.336472715892489	ENPP2/MYOC/ROR2	3
GO:0007422	BP	GO:0007422	peripheral nervous system development	45683	15/6866	0.0666666666666667	17.6051282051282	3.96907927055675	0.0553753852428891	0.356027053765719	0.336472715892489	MYOC	1
GO:0009395	BP	GO:0009395	phospholipid catabolic process	45683	15/6866	0.0666666666666667	17.6051282051282	3.96907927055675	0.0553753852428891	0.356027053765719	0.336472715892489	ENPP2	1
GO:0014888	BP	GO:0014888	striated muscle adaptation	45683	15/6866	0.0666666666666667	17.6051282051282	3.96907927055675	0.0553753852428891	0.356027053765719	0.336472715892489	MYOC	1
GO:0032233	BP	GO:0032233	positive regulation of actin filament bundle assembly	45683	15/6866	0.0666666666666667	17.6051282051282	3.96907927055675	0.0553753852428891	0.356027053765719	0.336472715892489	MYOC	1
GO:0051893	BP	GO:0051893	regulation of focal adhesion assembly	45683	15/6866	0.0666666666666667	17.6051282051282	3.96907927055675	0.0553753852428891	0.356027053765719	0.336472715892489	MYOC	1
GO:0090109	BP	GO:0090109	regulation of cell-substrate junction assembly	45683	15/6866	0.0666666666666667	17.6051282051282	3.96907927055675	0.0553753852428891	0.356027053765719	0.336472715892489	MYOC	1
GO:0033363	BP	GO:0033363	secretory granule organization	45683	16/6866	0.0625	16.5048076923077	3.82789470937229	0.0589602983918728	0.356027053765719	0.336472715892489	FAM209B	1
GO:0061045	BP	GO:0061045	negative regulation of wound healing	45683	16/6866	0.0625	16.5048076923077	3.82789470937229	0.0589602983918728	0.356027053765719	0.336472715892489	PLG	1
GO:0099518	BP	GO:0099518	vesicle cytoskeletal trafficking	45683	16/6866	0.0625	16.5048076923077	3.82789470937229	0.0589602983918728	0.356027053765719	0.336472715892489	HAP1	1
GO:0010812	BP	GO:0010812	negative regulation of cell-substrate adhesion	45683	17/6866	0.0588235294117647	15.5339366515837	3.69890378260898	0.0625321279162251	0.356027053765719	0.336472715892489	MYOC	1
GO:0030968	BP	GO:0030968	endoplasmic reticulum unfolded protein response	45683	17/6866	0.0588235294117647	15.5339366515837	3.69890378260898	0.0625321279162251	0.356027053765719	0.336472715892489	VAPB	1
GO:0033047	BP	GO:0033047	regulation of mitotic sister chromatid segregation	45683	17/6866	0.0588235294117647	15.5339366515837	3.69890378260898	0.0625321279162251	0.356027053765719	0.336472715892489	AURKB	1
GO:0051899	BP	GO:0051899	membrane depolarization	45683	17/6866	0.0588235294117647	15.5339366515837	3.69890378260898	0.0625321279162251	0.356027053765719	0.336472715892489	MYOC	1
GO:1902017	BP	GO:1902017	regulation of cilium assembly	45683	17/6866	0.0588235294117647	15.5339366515837	3.69890378260898	0.0625321279162251	0.356027053765719	0.336472715892489	HAP1	1
GO:1902743	BP	GO:1902743	regulation of lamellipodium organization	45683	17/6866	0.0588235294117647	15.5339366515837	3.69890378260898	0.0625321279162251	0.356027053765719	0.336472715892489	ENPP2	1
GO:0006812	BP	GO:0006812	monoatomic cation transport	45742	245/6866	0.0122448979591837	3.23359497645212	2.19484859102385	0.0637968198833324	0.356027053765719	0.336472715892489	IBTK/KCNJ11/ABCC8	3
GO:0030193	BP	GO:0030193	regulation of blood coagulation	45683	18/6866	0.0555555555555556	14.6709401709402	3.5804008643729	0.0660909196630751	0.356027053765719	0.336472715892489	PLG	1
GO:0046676	BP	GO:0046676	negative regulation of insulin secretion	45683	18/6866	0.0555555555555556	14.6709401709402	3.5804008643729	0.0660909196630751	0.356027053765719	0.336472715892489	KCNJ11	1
GO:0048041	BP	GO:0048041	focal adhesion assembly	45683	18/6866	0.0555555555555556	14.6709401709402	3.5804008643729	0.0660909196630751	0.356027053765719	0.336472715892489	MYOC	1
GO:0048524	BP	GO:0048524	positive regulation of viral process	45683	18/6866	0.0555555555555556	14.6709401709402	3.5804008643729	0.0660909196630751	0.356027053765719	0.336472715892489	VAPB	1
GO:0070228	BP	GO:0070228	regulation of lymphocyte apoptotic process	45683	18/6866	0.0555555555555556	14.6709401709402	3.5804008643729	0.0660909196630751	0.356027053765719	0.336472715892489	AURKB	1
GO:0140056	BP	GO:0140056	organelle localization by membrane tethering	45683	18/6866	0.0555555555555556	14.6709401709402	3.5804008643729	0.0660909196630751	0.356027053765719	0.336472715892489	VAPB	1
GO:0150116	BP	GO:0150116	regulation of cell-substrate junction organization	45683	18/6866	0.0555555555555556	14.6709401709402	3.5804008643729	0.0660909196630751	0.356027053765719	0.336472715892489	MYOC	1
GO:1900024	BP	GO:1900024	regulation of substrate adhesion-dependent cell spreading	45683	18/6866	0.0555555555555556	14.6709401709402	3.5804008643729	0.0660909196630751	0.356027053765719	0.336472715892489	MYOC	1
GO:2000145	BP	GO:2000145	regulation of cell motility	45742	249/6866	0.0120481927710843	3.18164967562558	2.1618871192514	0.0663270126038429	0.356027053765719	0.336472715892489	ENPP2/MYOC/ROR2	3
GO:0010972	BP	GO:0010972	negative regulation of G2/M transition of mitotic cell cycle	45683	19/6866	0.0526315789473684	13.8987854251012	3.47099788195665	0.0696367193255694	0.356027053765719	0.336472715892489	AURKB	1
GO:0022406	BP	GO:0022406	membrane docking	45683	19/6866	0.0526315789473684	13.8987854251012	3.47099788195665	0.0696367193255694	0.356027053765719	0.336472715892489	VAPB	1
GO:0098930	BP	GO:0098930	axonal transport	45683	19/6866	0.0526315789473684	13.8987854251012	3.47099788195665	0.0696367193255694	0.356027053765719	0.336472715892489	HAP1	1
GO:1900046	BP	GO:1900046	regulation of hemostasis	45683	19/6866	0.0526315789473684	13.8987854251012	3.47099788195665	0.0696367193255694	0.356027053765719	0.336472715892489	PLG	1
GO:0007044	BP	GO:0007044	cell-substrate junction assembly	45683	20/6866	0.05	13.2038461538462	3.36955204299974	0.073169572443363	0.356027053765719	0.336472715892489	MYOC	1
GO:0008088	BP	GO:0008088	axo-dendritic transport	45683	20/6866	0.05	13.2038461538462	3.36955204299974	0.073169572443363	0.356027053765719	0.336472715892489	HAP1	1
GO:0014896	BP	GO:0014896	muscle hypertrophy	45683	20/6866	0.05	13.2038461538462	3.36955204299974	0.073169572443363	0.356027053765719	0.336472715892489	MYOC	1
GO:0014897	BP	GO:0014897	striated muscle hypertrophy	45683	20/6866	0.05	13.2038461538462	3.36955204299974	0.073169572443363	0.356027053765719	0.336472715892489	MYOC	1
GO:0090307	BP	GO:0090307	mitotic spindle assembly	45683	20/6866	0.05	13.2038461538462	3.36955204299974	0.073169572443363	0.356027053765719	0.336472715892489	AURKB	1
GO:1902750	BP	GO:1902750	negative regulation of cell cycle G2/M phase transition	45683	20/6866	0.05	13.2038461538462	3.36955204299974	0.073169572443363	0.356027053765719	0.336472715892489	AURKB	1
GO:0040012	BP	GO:0040012	regulation of locomotion	45742	261/6866	0.0114942528735632	3.03536693191866	2.06683330410777	0.0741964284852802	0.356027053765719	0.336472715892489	ENPP2/MYOC/ROR2	3
GO:0034620	BP	GO:0034620	cellular response to unfolded protein	45683	21/6866	0.0476190476190476	12.5750915750916	3.27511271143356	0.0766895244031167	0.356027053765719	0.336472715892489	VAPB	1
GO:0042698	BP	GO:0042698	ovulation cycle	45683	21/6866	0.0476190476190476	12.5750915750916	3.27511271143356	0.0766895244031167	0.356027053765719	0.336472715892489	ENPP2	1
GO:0042733	BP	GO:0042733	embryonic digit morphogenesis	45683	21/6866	0.0476190476190476	12.5750915750916	3.27511271143356	0.0766895244031167	0.356027053765719	0.336472715892489	TMEM107	1
GO:0050818	BP	GO:0050818	regulation of coagulation	45683	21/6866	0.0476190476190476	12.5750915750916	3.27511271143356	0.0766895244031167	0.356027053765719	0.336472715892489	PLG	1
GO:0051492	BP	GO:0051492	regulation of stress fiber assembly	45683	21/6866	0.0476190476190476	12.5750915750916	3.27511271143356	0.0766895244031167	0.356027053765719	0.336472715892489	MYOC	1
GO:0051881	BP	GO:0051881	regulation of mitochondrial membrane potential	45683	21/6866	0.0476190476190476	12.5750915750916	3.27511271143356	0.0766895244031167	0.356027053765719	0.336472715892489	MYOC	1
GO:0018205	BP	GO:0018205	peptidyl-lysine modification	45683	22/6866	0.0454545454545455	12.0034965034965	3.18688170963414	0.0801966204389852	0.356027053765719	0.336472715892489	CALML4	1
GO:0034644	BP	GO:0034644	cellular response to UV	45683	22/6866	0.0454545454545455	12.0034965034965	3.18688170963414	0.0801966204389852	0.356027053765719	0.336472715892489	AURKB	1
GO:0072384	BP	GO:0072384	organelle transport along microtubule	45683	22/6866	0.0454545454545455	12.0034965034965	3.18688170963414	0.0801966204389852	0.356027053765719	0.336472715892489	HAP1	1
GO:0140694	BP	GO:0140694	non-membrane-bounded organelle assembly	45714	125/6866	0.016	4.22523076923077	2.24353335802464	0.0804787454884007	0.356027053765719	0.336472715892489	PRRC2C/AURKB	2
GO:0007167	BP	GO:0007167	enzyme-linked receptor protein signaling pathway	45742	272/6866	0.0110294117647059	2.91261312217195	1.98433962854141	0.0817682252148961	0.356027053765719	0.336472715892489	MYOC/HAP1/ROR2	3
GO:0006446	BP	GO:0006446	regulation of translational initiation	45683	23/6866	0.0434782608695652	11.4816053511706	3.10418321123467	0.0836909056331098	0.356027053765719	0.336472715892489	EIF1	1
GO:0030038	BP	GO:0030038	contractile actin filament bundle assembly	45683	23/6866	0.0434782608695652	11.4816053511706	3.10418321123467	0.0836909056331098	0.356027053765719	0.336472715892489	MYOC	1
GO:0032231	BP	GO:0032231	regulation of actin filament bundle assembly	45683	23/6866	0.0434782608695652	11.4816053511706	3.10418321123467	0.0836909056331098	0.356027053765719	0.336472715892489	MYOC	1
GO:0043149	BP	GO:0043149	stress fiber assembly	45683	23/6866	0.0434782608695652	11.4816053511706	3.10418321123467	0.0836909056331098	0.356027053765719	0.336472715892489	MYOC	1
GO:0045069	BP	GO:0045069	regulation of viral genome replication	45683	23/6866	0.0434782608695652	11.4816053511706	3.10418321123467	0.0836909056331098	0.356027053765719	0.336472715892489	VAPB	1
GO:0046503	BP	GO:0046503	glycerolipid catabolic process	45683	23/6866	0.0434782608695652	11.4816053511706	3.10418321123467	0.0836909056331098	0.356027053765719	0.336472715892489	ENPP2	1
GO:0097581	BP	GO:0097581	lamellipodium organization	45683	23/6866	0.0434782608695652	11.4816053511706	3.10418321123467	0.0836909056331098	0.356027053765719	0.336472715892489	ENPP2	1
GO:0150115	BP	GO:0150115	cell-substrate junction organization	45683	23/6866	0.0434782608695652	11.4816053511706	3.10418321123467	0.0836909056331098	0.356027053765719	0.336472715892489	MYOC	1
GO:1903035	BP	GO:1903035	negative regulation of response to wounding	45683	23/6866	0.0434782608695652	11.4816053511706	3.10418321123467	0.0836909056331098	0.356027053765719	0.336472715892489	PLG	1
GO:0002792	BP	GO:0002792	negative regulation of peptide secretion	45683	24/6866	0.0416666666666667	11.0032051282051	3.02644060043701	0.0871724249161052	0.356027053765719	0.336472715892489	KCNJ11	1
GO:0010976	BP	GO:0010976	positive regulation of neuron projection development	45683	24/6866	0.0416666666666667	11.0032051282051	3.02644060043701	0.0871724249161052	0.356027053765719	0.336472715892489	ROR2	1
GO:0033045	BP	GO:0033045	regulation of sister chromatid segregation	45683	24/6866	0.0416666666666667	11.0032051282051	3.02644060043701	0.0871724249161052	0.356027053765719	0.336472715892489	AURKB	1
GO:0050709	BP	GO:0050709	negative regulation of protein secretion	45683	24/6866	0.0416666666666667	11.0032051282051	3.02644060043701	0.0871724249161052	0.356027053765719	0.336472715892489	KCNJ11	1
GO:0070227	BP	GO:0070227	lymphocyte apoptotic process	45683	24/6866	0.0416666666666667	11.0032051282051	3.02644060043701	0.0871724249161052	0.356027053765719	0.336472715892489	AURKB	1
GO:0090278	BP	GO:0090278	negative regulation of peptide hormone secretion	45683	24/6866	0.0416666666666667	11.0032051282051	3.02644060043701	0.0871724249161052	0.356027053765719	0.336472715892489	KCNJ11	1
GO:0170040	BP	GO:0170040	proteinogenic amino acid catabolic process	45683	24/6866	0.0416666666666667	11.0032051282051	3.02644060043701	0.0871724249161052	0.356027053765719	0.336472715892489	GAD1	1
GO:0170041	BP	GO:0170041	non-proteinogenic amino acid metabolic process	45683	24/6866	0.0416666666666667	11.0032051282051	3.02644060043701	0.0871724249161052	0.356027053765719	0.336472715892489	GAD1	1
GO:1902117	BP	GO:1902117	positive regulation of organelle assembly	45683	24/6866	0.0416666666666667	11.0032051282051	3.02644060043701	0.0871724249161052	0.356027053765719	0.336472715892489	HAP1	1
GO:1904888	BP	GO:1904888	cranial skeletal system development	45683	24/6866	0.0416666666666667	11.0032051282051	3.02644060043701	0.0871724249161052	0.356027053765719	0.336472715892489	TMEM107	1
GO:2000106	BP	GO:2000106	regulation of leukocyte apoptotic process	45683	24/6866	0.0416666666666667	11.0032051282051	3.02644060043701	0.0871724249161052	0.356027053765719	0.336472715892489	AURKB	1
GO:0006986	BP	GO:0006986	response to unfolded protein	45683	25/6866	0.04	10.5630769230769	2.95315846888525	0.0906412230675495	0.356027053765719	0.336472715892489	VAPB	1
GO:0032465	BP	GO:0032465	regulation of cytokinesis	45683	25/6866	0.04	10.5630769230769	2.95315846888525	0.0906412230675495	0.356027053765719	0.336472715892489	AURKB	1
GO:0035967	BP	GO:0035967	cellular response to topologically incorrect protein	45683	25/6866	0.04	10.5630769230769	2.95315846888525	0.0906412230675495	0.356027053765719	0.336472715892489	VAPB	1
GO:0043500	BP	GO:0043500	muscle adaptation	45683	25/6866	0.04	10.5630769230769	2.95315846888525	0.0906412230675495	0.356027053765719	0.336472715892489	MYOC	1
GO:0110020	BP	GO:0110020	regulation of actomyosin structure organization	45683	25/6866	0.04	10.5630769230769	2.95315846888525	0.0906412230675495	0.356027053765719	0.336472715892489	MYOC	1
GO:0170035	BP	GO:0170035	L-amino acid catabolic process	45683	25/6866	0.04	10.5630769230769	2.95315846888525	0.0906412230675495	0.356027053765719	0.336472715892489	GAD1	1
GO:0007264	BP	GO:0007264	small GTPase-mediated signal transduction	45714	136/6866	0.0147058823529412	3.88348416289593	2.09391181020399	0.0929734174923392	0.356027053765719	0.336472715892489	MYOC/GBF1	2
GO:0006811	BP	GO:0006811	monoatomic ion transport	45742	288/6866	0.0104166666666667	2.75080128205128	1.8713932521884	0.0933689295974409	0.356027053765719	0.336472715892489	IBTK/KCNJ11/ABCC8	3
GO:0021549	BP	GO:0021549	cerebellum development	45683	26/6866	0.0384615384615385	10.1568047337278	2.88390845383029	0.0940973447164666	0.356027053765719	0.336472715892489	HAP1	1
GO:0035023	BP	GO:0035023	regulation of Rho protein signal transduction	45683	26/6866	0.0384615384615385	10.1568047337278	2.88390845383029	0.0940973447164666	0.356027053765719	0.336472715892489	MYOC	1
GO:0060021	BP	GO:0060021	roof of mouth development	45683	26/6866	0.0384615384615385	10.1568047337278	2.88390845383029	0.0940973447164666	0.356027053765719	0.336472715892489	TMEM107	1
GO:0061640	BP	GO:0061640	cytoskeleton-dependent cytokinesis	45683	26/6866	0.0384615384615385	10.1568047337278	2.88390845383029	0.0940973447164666	0.356027053765719	0.336472715892489	AURKB	1
GO:0071482	BP	GO:0071482	cellular response to light stimulus	45683	26/6866	0.0384615384615385	10.1568047337278	2.88390845383029	0.0940973447164666	0.356027053765719	0.336472715892489	AURKB	1
GO:0018193	BP	GO:0018193	peptidyl-amino acid modification	45714	138/6866	0.0144927536231884	3.82720178372352	2.06838915440216	0.0953045156789647	0.356027053765719	0.336472715892489	CALML4/ENPP2	2
GO:0046683	BP	GO:0046683	response to organophosphorus	45683	27/6866	0.037037037037037	9.78062678062678	2.81831798469898	0.0975408343418135	0.356027053765719	0.336472715892489	KCNJ11	1
GO:0048024	BP	GO:0048024	regulation of mRNA splicing, via spliceosome	45683	27/6866	0.037037037037037	9.78062678062678	2.81831798469898	0.0975408343418135	0.356027053765719	0.336472715892489	EIF1	1
GO:0060349	BP	GO:0060349	bone morphogenesis	45683	27/6866	0.037037037037037	9.78062678062678	2.81831798469898	0.0975408343418135	0.356027053765719	0.336472715892489	TMEM107	1
GO:0010256	BP	GO:0010256	endomembrane system organization	45714	140/6866	0.0142857142857143	3.77252747252747	2.04333859657482	0.0976529248883113	0.356027053765719	0.336472715892489	FAM209B/VAPB	2
GO:0044089	BP	GO:0044089	positive regulation of cellular component biogenesis	45714	142/6866	0.0140845070422535	3.71939328277356	2.01874393159414	0.100018275290793	0.356027053765719	0.336472715892489	MYOC/HAP1	2
GO:0001952	BP	GO:0001952	regulation of cell-matrix adhesion	45683	28/6866	0.0357142857142857	9.43131868131868	2.75606125725387	0.10097173627296	0.356027053765719	0.336472715892489	MYOC	1
GO:0010811	BP	GO:0010811	positive regulation of cell-substrate adhesion	45683	28/6866	0.0357142857142857	9.43131868131868	2.75606125725387	0.10097173627296	0.356027053765719	0.336472715892489	MYOC	1
GO:0043648	BP	GO:0043648	dicarboxylic acid metabolic process	45683	28/6866	0.0357142857142857	9.43131868131868	2.75606125725387	0.10097173627296	0.356027053765719	0.336472715892489	GAD1	1
GO:0046888	BP	GO:0046888	negative regulation of hormone secretion	45683	28/6866	0.0357142857142857	9.43131868131868	2.75606125725387	0.10097173627296	0.356027053765719	0.336472715892489	KCNJ11	1
GO:0051781	BP	GO:0051781	positive regulation of cell division	45683	28/6866	0.0357142857142857	9.43131868131868	2.75606125725387	0.10097173627296	0.356027053765719	0.336472715892489	AURKB	1
GO:2001252	BP	GO:2001252	positive regulation of chromosome organization	45683	28/6866	0.0357142857142857	9.43131868131868	2.75606125725387	0.10097173627296	0.356027053765719	0.336472715892489	AURKB	1
GO:0016310	BP	GO:0016310	phosphorylation	45773	475/6866	0.00842105263157895	2.22380566801619	1.70433024182962	0.101045626510265	0.356027053765719	0.336472715892489	IBTK/ENPP2/LRRK2/AURKB	4
GO:0007029	BP	GO:0007029	endoplasmic reticulum organization	45683	29/6866	0.0344827586206897	9.10610079575597	2.69685193207781	0.104390094690173	0.356027053765719	0.336472715892489	VAPB	1
GO:0010389	BP	GO:0010389	regulation of G2/M transition of mitotic cell cycle	45683	29/6866	0.0344827586206897	9.10610079575597	2.69685193207781	0.104390094690173	0.356027053765719	0.336472715892489	AURKB	1
GO:0014074	BP	GO:0014074	response to purine-containing compound	45683	29/6866	0.0344827586206897	9.10610079575597	2.69685193207781	0.104390094690173	0.356027053765719	0.336472715892489	KCNJ11	1
GO:0008652	BP	GO:0008652	amino acid biosynthetic process	45683	30/6866	0.0333333333333333	8.8025641025641	2.64043718094247	0.107795953625094	0.356027053765719	0.336472715892489	GAD1	1
GO:0021536	BP	GO:0021536	diencephalon development	45683	30/6866	0.0333333333333333	8.8025641025641	2.64043718094247	0.107795953625094	0.356027053765719	0.336472715892489	HAP1	1
GO:0022037	BP	GO:0022037	metencephalon development	45683	30/6866	0.0333333333333333	8.8025641025641	2.64043718094247	0.107795953625094	0.356027053765719	0.336472715892489	HAP1	1
GO:0034446	BP	GO:0034446	substrate adhesion-dependent cell spreading	45683	30/6866	0.0333333333333333	8.8025641025641	2.64043718094247	0.107795953625094	0.356027053765719	0.336472715892489	MYOC	1
GO:0035966	BP	GO:0035966	response to topologically incorrect protein	45683	30/6866	0.0333333333333333	8.8025641025641	2.64043718094247	0.107795953625094	0.356027053765719	0.336472715892489	VAPB	1
GO:0071887	BP	GO:0071887	leukocyte apoptotic process	45683	30/6866	0.0333333333333333	8.8025641025641	2.64043718094247	0.107795953625094	0.356027053765719	0.336472715892489	AURKB	1
GO:0051640	BP	GO:0051640	organelle localization	45714	150/6866	0.0133333333333333	3.52102564102564	1.92462641712708	0.109641838747518	0.356027053765719	0.336472715892489	HAP1/VAPB	2
GO:1903530	BP	GO:1903530	regulation of secretion by cell	45714	150/6866	0.0133333333333333	3.52102564102564	1.92462641712708	0.109641838747518	0.356027053765719	0.336472715892489	KCNJ11/HAP1	2
GO:0051224	BP	GO:0051224	negative regulation of protein transport	45683	31/6866	0.032258064516129	8.51861042183623	2.58659279639305	0.111189356961219	0.356027053765719	0.336472715892489	KCNJ11	1
GO:0061041	BP	GO:0061041	regulation of wound healing	45683	31/6866	0.032258064516129	8.51861042183623	2.58659279639305	0.111189356961219	0.356027053765719	0.336472715892489	PLG	1
GO:0001824	BP	GO:0001824	blastocyst development	45683	32/6866	0.03125	8.25240384615385	2.53511914709107	0.114570348434373	0.356027053765719	0.336472715892489	RPL7L1	1
GO:0009064	BP	GO:0009064	glutamine family amino acid metabolic process	45683	32/6866	0.03125	8.25240384615385	2.53511914709107	0.114570348434373	0.356027053765719	0.336472715892489	GAD1	1
GO:0009411	BP	GO:0009411	response to UV	45683	32/6866	0.03125	8.25240384615385	2.53511914709107	0.114570348434373	0.356027053765719	0.336472715892489	AURKB	1
GO:0019079	BP	GO:0019079	viral genome replication	45683	32/6866	0.03125	8.25240384615385	2.53511914709107	0.114570348434373	0.356027053765719	0.336472715892489	VAPB	1
GO:0021761	BP	GO:0021761	limbic system development	45683	32/6866	0.03125	8.25240384615385	2.53511914709107	0.114570348434373	0.356027053765719	0.336472715892489	HAP1	1
GO:0021782	BP	GO:0021782	glial cell development	45683	32/6866	0.03125	8.25240384615385	2.53511914709107	0.114570348434373	0.356027053765719	0.336472715892489	MYOC	1
GO:0034502	BP	GO:0034502	protein localization to chromosome	45683	32/6866	0.03125	8.25240384615385	2.53511914709107	0.114570348434373	0.356027053765719	0.336472715892489	AURKB	1
GO:0051983	BP	GO:0051983	regulation of chromosome segregation	45683	32/6866	0.03125	8.25240384615385	2.53511914709107	0.114570348434373	0.356027053765719	0.336472715892489	AURKB	1
GO:1902749	BP	GO:1902749	regulation of cell cycle G2/M phase transition	45683	32/6866	0.03125	8.25240384615385	2.53511914709107	0.114570348434373	0.356027053765719	0.336472715892489	AURKB	1
GO:0001501	BP	GO:0001501	skeletal system development	45714	155/6866	0.0129032258064516	3.40744416873449	1.86899159246257	0.115781136596653	0.356027053765719	0.336472715892489	MYOC/TMEM107	2
GO:0007368	BP	GO:0007368	determination of left/right symmetry	45683	33/6866	0.0303030303030303	8.00233	2.48583781122725	0.117938971633189	0.356027053765719	0.336472715892489	TMEM107	1
GO:0030326	BP	GO:0030326	embryonic limb morphogenesis	45683	33/6866	0.0303030303030303	8.00233	2.48583781122725	0.117938971633189	0.356027053765719	0.336472715892489	TMEM107	1
GO:0035113	BP	GO:0035113	embryonic appendage morphogenesis	45683	33/6866	0.0303030303030303	8.00233	2.48583781122725	0.117938971633189	0.356027053765719	0.336472715892489	TMEM107	1
GO:0038127	BP	GO:0038127	ERBB signaling pathway	45683	33/6866	0.0303030303030303	8.00233	2.48583781122725	0.117938971633189	0.356027053765719	0.336472715892489	MYOC	1
GO:0042273	BP	GO:0042273	ribosomal large subunit biogenesis	45683	33/6866	0.0303030303030303	8.00233	2.48583781122725	0.117938971633189	0.356027053765719	0.336472715892489	RPL7L1	1
GO:0050684	BP	GO:0050684	regulation of mRNA processing	45683	33/6866	0.0303030303030303	8.00233	2.48583781122725	0.117938971633189	0.356027053765719	0.336472715892489	EIF1	1
GO:0051017	BP	GO:0051017	actin filament bundle assembly	45683	33/6866	0.0303030303030303	8.00233	2.48583781122725	0.117938971633189	0.356027053765719	0.336472715892489	MYOC	1
GO:0051225	BP	GO:0051225	spindle assembly	45683	33/6866	0.0303030303030303	8.00233	2.48583781122725	0.117938971633189	0.356027053765719	0.336472715892489	AURKB	1
GO:0033043	BP	GO:0033043	regulation of organelle organization	45742	321/6866	0.00934579439252336	2.46800862688713	1.66075356137332	0.11934073154895	0.356027053765719	0.336472715892489	MYOC/HAP1/AURKB	3
GO:0009799	BP	GO:0009799	specification of symmetry	45683	34/6866	0.0294117647058824	7.76696832579186	2.43858875755703	0.121295269999578	0.356027053765719	0.336472715892489	TMEM107	1
GO:0009855	BP	GO:0009855	determination of bilateral symmetry	45683	34/6866	0.0294117647058824	7.76696832579186	2.43858875755703	0.121295269999578	0.356027053765719	0.336472715892489	TMEM107	1
GO:0051209	BP	GO:0051209	release of sequestered calcium ion into cytosol	45683	34/6866	0.0294117647058824	7.76696832579186	2.43858875755703	0.121295269999578	0.356027053765719	0.336472715892489	IBTK	1
GO:0051282	BP	GO:0051282	regulation of sequestering of calcium ion	45683	34/6866	0.0294117647058824	7.76696832579186	2.43858875755703	0.121295269999578	0.356027053765719	0.336472715892489	IBTK	1
GO:0051283	BP	GO:0051283	negative regulation of sequestering of calcium ion	45683	34/6866	0.0294117647058824	7.76696832579186	2.43858875755703	0.121295269999578	0.356027053765719	0.336472715892489	IBTK	1
GO:0120034	BP	GO:0120034	positive regulation of plasma membrane bounded cell projection assembly	45683	34/6866	0.0294117647058824	7.76696832579186	2.43858875755703	0.121295269999578	0.356027053765719	0.336472715892489	HAP1	1
GO:1901606	BP	GO:1901606	alpha-amino acid catabolic process	45683	34/6866	0.0294117647058824	7.76696832579186	2.43858875755703	0.121295269999578	0.356027053765719	0.336472715892489	GAD1	1
GO:1904950	BP	GO:1904950	negative regulation of establishment of protein localization	45683	34/6866	0.0294117647058824	7.76696832579186	2.43858875755703	0.121295269999578	0.356027053765719	0.336472715892489	KCNJ11	1
GO:0040011	BP	GO:0040011	locomotion	45742	327/6866	0.00917431192660551	2.4227240649259	1.6252410349338	0.124337493156657	0.356027053765719	0.336472715892489	ENPP2/MYOC/ROR2	3
GO:0006413	BP	GO:0006413	translational initiation	45683	35/6866	0.0285714285714286	7.54505494505494	2.39322797174512	0.124639286829205	0.356027053765719	0.336472715892489	EIF1	1
GO:0051208	BP	GO:0051208	sequestering of calcium ion	45683	35/6866	0.0285714285714286	7.54505494505494	2.39322797174512	0.124639286829205	0.356027053765719	0.336472715892489	IBTK	1
GO:0060972	BP	GO:0060972	left/right pattern formation	45683	35/6866	0.0285714285714286	7.54505494505494	2.39322797174512	0.124639286829205	0.356027053765719	0.336472715892489	TMEM107	1
GO:0061572	BP	GO:0061572	actin filament bundle organization	45683	35/6866	0.0285714285714286	7.54505494505494	2.39322797174512	0.124639286829205	0.356027053765719	0.336472715892489	MYOC	1
GO:1901890	BP	GO:1901890	positive regulation of cell junction assembly	45683	35/6866	0.0285714285714286	7.54505494505494	2.39322797174512	0.124639286829205	0.356027053765719	0.336472715892489	MYOC	1
GO:0051046	BP	GO:0051046	regulation of secretion	45714	163/6866	0.0122699386503067	3.24020764511562	1.78454030581964	0.125787755894072	0.357596620327432	0.337956075986077	KCNJ11/HAP1	2
GO:0030003	BP	GO:0030003	intracellular monoatomic cation homeostasis	45714	164/6866	0.0121951219512195	3.22045028142589	1.77435150585143	0.12705361421152	0.35948344874065	0.339739272723245	IBTK/VAPB	2
GO:0006873	BP	GO:0006873	intracellular monoatomic ion homeostasis	45714	166/6866	0.0120481927710843	3.18164967562558	1.75420583153037	0.129594906356946	0.364258228149657	0.344251803382203	IBTK/VAPB	2
GO:0035107	BP	GO:0035107	appendage morphogenesis	45683	37/6866	0.027027027027027	7.13721413721414	2.30766347570095	0.131290648332415	0.364258228149657	0.344251803382203	TMEM107	1
GO:0035108	BP	GO:0035108	limb morphogenesis	45683	37/6866	0.027027027027027	7.13721413721414	2.30766347570095	0.131290648332415	0.364258228149657	0.344251803382203	TMEM107	1
GO:0051650	BP	GO:0051650	establishment of vesicle localization	45683	37/6866	0.027027027027027	7.13721413721414	2.30766347570095	0.131290648332415	0.364258228149657	0.344251803382203	HAP1	1
GO:0098771	BP	GO:0098771	inorganic ion homeostasis	45714	168/6866	0.0119047619047619	3.14377289377289	1.73436195592122	0.132148701216488	0.364258228149657	0.344251803382203	IBTK/VAPB	2
GO:0000086	BP	GO:0000086	G2/M transition of mitotic cell cycle	45683	38/6866	0.0263157894736842	6.94939271255061	2.26723518718581	0.134598078870321	0.364258228149657	0.344251803382203	AURKB	1
GO:0042552	BP	GO:0042552	myelination	45683	38/6866	0.0263157894736842	6.94939271255061	2.26723518718581	0.134598078870321	0.364258228149657	0.344251803382203	MYOC	1
GO:1903313	BP	GO:1903313	positive regulation of mRNA metabolic process	45683	38/6866	0.0263157894736842	6.94939271255061	2.26723518718581	0.134598078870321	0.364258228149657	0.344251803382203	EIF1	1
GO:0006261	BP	GO:0006261	DNA-templated DNA replication	45683	39/6866	0.0256410256410256	6.77120315581854	2.2282432954718	0.137893399601043	0.364258228149657	0.344251803382203	RTF2	1
GO:0007052	BP	GO:0007052	mitotic spindle organization	45683	39/6866	0.0256410256410256	6.77120315581854	2.2282432954718	0.137893399601043	0.364258228149657	0.344251803382203	AURKB	1
GO:0007272	BP	GO:0007272	ensheathment of neurons	45683	39/6866	0.0256410256410256	6.77120315581854	2.2282432954718	0.137893399601043	0.364258228149657	0.344251803382203	MYOC	1
GO:0008366	BP	GO:0008366	axon ensheathment	45683	39/6866	0.0256410256410256	6.77120315581854	2.2282432954718	0.137893399601043	0.364258228149657	0.344251803382203	MYOC	1
GO:0050731	BP	GO:0050731	positive regulation of peptidyl-tyrosine phosphorylation	45683	39/6866	0.0256410256410256	6.77120315581854	2.2282432954718	0.137893399601043	0.364258228149657	0.344251803382203	ENPP2	1
GO:0051648	BP	GO:0051648	vesicle localization	45683	39/6866	0.0256410256410256	6.77120315581854	2.2282432954718	0.137893399601043	0.364258228149657	0.344251803382203	HAP1	1
GO:1903900	BP	GO:1903900	regulation of viral life cycle	45683	39/6866	0.0256410256410256	6.77120315581854	2.2282432954718	0.137893399601043	0.364258228149657	0.344251803382203	VAPB	1
GO:0007266	BP	GO:0007266	Rho protein signal transduction	45683	40/6866	0.025	6.60192307692308	2.19059901774301	0.141176653096044	0.368056855043392	0.347841795474316	MYOC	1
GO:1903034	BP	GO:1903034	regulation of response to wounding	45683	40/6866	0.025	6.60192307692308	2.19059901774301	0.141176653096044	0.368056855043392	0.347841795474316	PLG	1
GO:0034220	BP	GO:0034220	monoatomic ion transmembrane transport	45714	175/6866	0.0114285714285714	3.01802197802198	1.66716388994123	0.141180937696712	0.368056855043392	0.347841795474316	IBTK/KCNJ11	2
GO:0009063	BP	GO:0009063	amino acid catabolic process	45683	41/6866	0.024390243902439	6.44090056285178	2.1542211392753	0.144447881783343	0.370108950320411	0.349781182000777	GAD1	1
GO:0010970	BP	GO:0010970	transport along microtubule	45683	41/6866	0.024390243902439	6.44090056285178	2.1542211392753	0.144447881783343	0.370108950320411	0.349781182000777	HAP1	1
GO:0021915	BP	GO:0021915	neural tube development	45683	41/6866	0.024390243902439	6.44090056285178	2.1542211392753	0.144447881783343	0.370108950320411	0.349781182000777	TMEM107	1
GO:0030902	BP	GO:0030902	hindbrain development	45683	41/6866	0.024390243902439	6.44090056285178	2.1542211392753	0.144447881783343	0.370108950320411	0.349781182000777	HAP1	1
GO:0055080	BP	GO:0055080	monoatomic cation homeostasis	45714	179/6866	0.0111731843575419	2.95058014611087	1.63024751641361	0.146404198455229	0.370509056239256	0.350159312605556	IBTK/VAPB	2
GO:0001933	BP	GO:0001933	negative regulation of protein phosphorylation	45683	42/6866	0.0238095238095238	6.28754578754579	2.11903520110189	0.147707127947978	0.370509056239256	0.350159312605556	IBTK	1
GO:0007160	BP	GO:0007160	cell-matrix adhesion	45683	42/6866	0.0238095238095238	6.28754578754579	2.11903520110189	0.147707127947978	0.370509056239256	0.350159312605556	MYOC	1
GO:0044839	BP	GO:0044839	cell cycle G2/M phase transition	45683	42/6866	0.0238095238095238	6.28754578754579	2.11903520110189	0.147707127947978	0.370509056239256	0.350159312605556	AURKB	1
GO:0097553	BP	GO:0097553	calcium ion transmembrane import into cytosol	45683	42/6866	0.0238095238095238	6.28754578754579	2.11903520110189	0.147707127947978	0.370509056239256	0.350159312605556	IBTK	1
GO:0050801	BP	GO:0050801	monoatomic ion homeostasis	45714	181/6866	0.0110497237569061	2.91797705057374	1.61217017280354	0.149031763456394	0.372267626709067	0.351821295805448	IBTK/VAPB	2
GO:0032989	BP	GO:0032989	cellular anatomical entity morphogenesis	45714	182/6866	0.010989010989011	2.90194420963652	1.60322376087607	0.150349401780529	0.373941066133954	0.353402823675922	ENPP2/FAM209B	2
GO:0050796	BP	GO:0050796	regulation of insulin secretion	45683	43/6866	0.0232558139534884	6.14132379248658	2.08497279191927	0.150954433732467	0.373941066133954	0.353402823675922	KCNJ11	1
GO:0010927	BP	GO:0010927	cellular component assembly involved in morphogenesis	45683	44/6866	0.0227272727272727	6.00174825174825	2.05197092877316	0.154189841137268	0.377571446965147	0.356833810408744	FAM209B	1
GO:0043484	BP	GO:0043484	regulation of RNA splicing	45683	44/6866	0.0227272727272727	6.00174825174825	2.05197092877316	0.154189841137268	0.377571446965147	0.356833810408744	EIF1	1
GO:0001932	BP	GO:0001932	regulation of protein phosphorylation	45714	185/6866	0.0108108108108108	2.85488565488566	1.57674391912821	0.154317308307363	0.377571446965147	0.356833810408744	IBTK/ENPP2	2
GO:0007093	BP	GO:0007093	mitotic cell cycle checkpoint signaling	45683	45/6866	0.0222222222222222	5.86837606837607	2.01997151365218	0.157413392021236	0.38055867432383	0.359656968064132	AURKB	1
GO:1903531	BP	GO:1903531	negative regulation of secretion by cell	45683	45/6866	0.0222222222222222	5.86837606837607	2.01997151365218	0.157413392021236	0.38055867432383	0.359656968064132	KCNJ11	1
GO:0002244	BP	GO:0002244	hematopoietic progenitor cell differentiation	45683	46/6866	0.0217391304347826	5.74080267558528	1.98892085522434	0.160625128102082	0.38055867432383	0.359656968064132	PRRC2C	1
GO:0048736	BP	GO:0048736	appendage development	45683	46/6866	0.0217391304347826	5.74080267558528	1.98892085522434	0.160625128102082	0.38055867432383	0.359656968064132	TMEM107	1
GO:0060173	BP	GO:0060173	limb development	45683	46/6866	0.0217391304347826	5.74080267558528	1.98892085522434	0.160625128102082	0.38055867432383	0.359656968064132	TMEM107	1
GO:1902905	BP	GO:1902905	positive regulation of supramolecular fiber organization	45683	46/6866	0.0217391304347826	5.74080267558528	1.98892085522434	0.160625128102082	0.38055867432383	0.359656968064132	MYOC	1
GO:0010634	BP	GO:0010634	positive regulation of epithelial cell migration	45683	47/6866	0.0212765957446809	5.61865793780687	1.95876924667657	0.163825090956825	0.38055867432383	0.359656968064132	ENPP2	1
GO:0017157	BP	GO:0017157	regulation of exocytosis	45683	47/6866	0.0212765957446809	5.61865793780687	1.95876924667657	0.163825090956825	0.38055867432383	0.359656968064132	HAP1	1
GO:0030705	BP	GO:0030705	cytoskeleton-dependent intracellular transport	45683	47/6866	0.0212765957446809	5.61865793780687	1.95876924667657	0.163825090956825	0.38055867432383	0.359656968064132	HAP1	1
GO:0050792	BP	GO:0050792	regulation of viral process	45683	47/6866	0.0212765957446809	5.61865793780687	1.95876924667657	0.163825090956825	0.38055867432383	0.359656968064132	VAPB	1
GO:0051495	BP	GO:0051495	positive regulation of cytoskeleton organization	45683	47/6866	0.0212765957446809	5.61865793780687	1.95876924667657	0.163825090956825	0.38055867432383	0.359656968064132	MYOC	1
GO:0071478	BP	GO:0071478	cellular response to radiation	45683	47/6866	0.0212765957446809	5.61865793780687	1.95876924667657	0.163825090956825	0.38055867432383	0.359656968064132	AURKB	1
GO:0099111	BP	GO:0099111	microtubule-based transport	45683	47/6866	0.0212765957446809	5.61865793780687	1.95876924667657	0.163825090956825	0.38055867432383	0.359656968064132	HAP1	1
GO:0000910	BP	GO:0000910	cytokinesis	45683	48/6866	0.0208333333333333	5.50160256410256	1.92947	0.167013322022248	0.382018977958934	0.36103706635985	AURKB	1
GO:0051048	BP	GO:0051048	negative regulation of secretion	45683	48/6866	0.0208333333333333	5.50160256410256	1.92947	0.167013322022248	0.382018977958934	0.36103706635985	KCNJ11	1
GO:0051494	BP	GO:0051494	negative regulation of cytoskeleton organization	45683	48/6866	0.0208333333333333	5.50160256410256	1.92947	0.167013322022248	0.382018977958934	0.36103706635985	MYOC	1
GO:1902904	BP	GO:1902904	negative regulation of supramolecular fiber organization	45683	48/6866	0.0208333333333333	5.50160256410256	1.92947	0.167013322022248	0.382018977958934	0.36103706635985	MYOC	1
GO:1901991	BP	GO:1901991	negative regulation of mitotic cell cycle phase transition	45683	49/6866	0.0204081632653061	5.38932496075353	1.90098207451499	0.170189862595352	0.385329578328783	0.364165836170727	AURKB	1
GO:1902850	BP	GO:1902850	microtubule cytoskeleton organization involved in mitosis	45683	49/6866	0.0204081632653061	5.38932496075353	1.90098207451499	0.170189862595352	0.385329578328783	0.364165836170727	AURKB	1
GO:1903047	BP	GO:1903047	mitotic cell cycle process	45714	197/6866	0.0101522842639594	2.68098399062866	1.47586021516194	0.170396999461975	0.385329578328783	0.364165836170727	AURKB/RTF2	2
GO:0043009	BP	GO:0043009	chordate embryonic development	45714	198/6866	0.0101010101010101	2.66744366744367	1.46779317574558	0.17175081762229	0.386695088203914	0.365456347134441	RPL7L1/TMEM107	2
GO:0009410	BP	GO:0009410	response to xenobiotic stimulus	45683	50/6866	0.02	5.28153846153846	1.87326386142111	0.173354753833802	0.386695088203914	0.365456347134441	KCNJ11	1
GO:0009792	BP	GO:0009792	embryo development ending in birth or egg hatching	45714	201/6866	0.00995024875621891	2.62763107539227	1.44388571161835	0.175823990353624	0.386695088203914	0.365456347134441	RPL7L1/TMEM107	2
GO:0031032	BP	GO:0031032	actomyosin structure organization	45683	51/6866	0.0196078431372549	5.17797888386124	1.84627884092557	0.176508036756385	0.386695088203914	0.365456347134441	MYOC	1
GO:0000070	BP	GO:0000070	mitotic sister chromatid segregation	45683	52/6866	0.0192307692307692	5.07840236686391	1.81999	0.179649752243448	0.386695088203914	0.365456347134441	AURKB	1
GO:0006665	BP	GO:0006665	sphingolipid metabolic process	45683	52/6866	0.0192307692307692	5.07840236686391	1.81999	0.179649752243448	0.386695088203914	0.365456347134441	ENPP2	1
GO:0042326	BP	GO:0042326	negative regulation of phosphorylation	45683	52/6866	0.0192307692307692	5.07840236686391	1.81999	0.179649752243448	0.386695088203914	0.365456347134441	IBTK	1
GO:0060491	BP	GO:0060491	regulation of cell projection assembly	45683	52/6866	0.0192307692307692	5.07840236686391	1.81999	0.179649752243448	0.386695088203914	0.365456347134441	HAP1	1
GO:0090276	BP	GO:0090276	regulation of peptide hormone secretion	45683	52/6866	0.0192307692307692	5.07840236686391	1.81999	0.179649752243448	0.386695088203914	0.365456347134441	KCNJ11	1
GO:0120032	BP	GO:0120032	regulation of plasma membrane bounded cell projection assembly	45683	52/6866	0.0192307692307692	5.07840236686391	1.81999	0.179649752243448	0.386695088203914	0.365456347134441	HAP1	1
GO:0016477	BP	GO:0016477	cell migration	45742	391/6866	0.00767263427109974	2.02616565020657	1.28814531776783	0.182083487434474	0.386695088203914	0.365456347134441	ENPP2/MYOC/ROR2	3
GO:0042325	BP	GO:0042325	regulation of phosphorylation	45714	206/6866	0.00970873786407767	2.56385362210605	1.40498436016748	0.182649746915877	0.386695088203914	0.365456347134441	IBTK/ENPP2	2
GO:0002791	BP	GO:0002791	regulation of peptide secretion	45683	53/6866	0.0188679245283019	4.98258345428157	1.79437214718221	0.182779941037353	0.386695088203914	0.365456347134441	KCNJ11	1
GO:0007626	BP	GO:0007626	locomotory behavior	45683	53/6866	0.0188679245283019	4.98258345428157	1.79437214718221	0.182779941037353	0.386695088203914	0.365456347134441	GAD1	1
GO:0010810	BP	GO:0010810	regulation of cell-substrate adhesion	45683	53/6866	0.0188679245283019	4.98258345428157	1.79437214718221	0.182779941037353	0.386695088203914	0.365456347134441	MYOC	1
GO:0034976	BP	GO:0034976	response to endoplasmic reticulum stress	45683	53/6866	0.0188679245283019	4.98258345428157	1.79437214718221	0.182779941037353	0.386695088203914	0.365456347134441	VAPB	1
GO:0048771	BP	GO:0048771	tissue remodeling	45683	53/6866	0.0188679245283019	4.98258345428157	1.79437214718221	0.182779941037353	0.386695088203914	0.365456347134441	PLG	1
GO:0090087	BP	GO:0090087	regulation of peptide transport	45683	53/6866	0.0188679245283019	4.98258345428157	1.79437214718221	0.182779941037353	0.386695088203914	0.365456347134441	KCNJ11	1
GO:0055082	BP	GO:0055082	intracellular chemical homeostasis	45714	207/6866	0.00966183574879227	2.55146785581568	1.39734080431932	0.184020184139289	0.386695088203914	0.365456347134441	IBTK/VAPB	2
GO:0032386	BP	GO:0032386	regulation of intracellular transport	45683	54/6866	0.0185185185185185	4.89031339031339	1.76938785589761	0.18589864374292	0.386695088203914	0.365456347134441	HAP1	1
GO:0050730	BP	GO:0050730	regulation of peptidyl-tyrosine phosphorylation	45683	54/6866	0.0185185185185185	4.89031339031339	1.76938785589761	0.18589864374292	0.386695088203914	0.365456347134441	ENPP2	1
GO:0050769	BP	GO:0050769	positive regulation of neurogenesis	45683	54/6866	0.0185185185185185	4.89031339031339	1.76938785589761	0.18589864374292	0.386695088203914	0.365456347134441	HAP1	1
GO:1903828	BP	GO:1903828	negative regulation of protein localization	45683	54/6866	0.0185185185185185	4.89031339031339	1.76938785589761	0.18589864374292	0.386695088203914	0.365456347134441	KCNJ11	1
GO:0030073	BP	GO:0030073	insulin secretion	45683	55/6866	0.0181818181818182	4.8013986013986	1.74501116133794	0.189005900827871	0.391793481924441	0.370274717996122	KCNJ11	1
GO:0071241	BP	GO:0071241	cellular response to inorganic substance	45683	56/6866	0.0178571428571429	4.71565934065934	1.72121547314267	0.192101752623272	0.396833032235617	0.375037477348657	RTF2	1
GO:0031175	BP	GO:0031175	neuron projection development	45714	214/6866	0.00934579439252336	2.46800862688713	1.34504950216364	0.193658839954084	0.398670094664097	0.376773641435169	MYOC/ROR2	2
GO:0018108	BP	GO:0018108	peptidyl-tyrosine phosphorylation	45683	57/6866	0.0175438596491228	4.63292847503374	1.6979758232987	0.195186239323976	0.39906227697402	0.377144283625275	ENPP2	1
GO:0018212	BP	GO:0018212	peptidyl-tyrosine modification	45683	57/6866	0.0175438596491228	4.63292847503374	1.6979758232987	0.195186239323976	0.39906227697402	0.377144283625275	ENPP2	1
GO:0032940	BP	GO:0032940	secretion by cell	45714	217/6866	0.00921658986175115	2.43388869195321	1.32326258827887	0.197812465062557	0.401223262340577	0.379186579590143	KCNJ11/HAP1	2
GO:0000819	BP	GO:0000819	sister chromatid segregation	45683	58/6866	0.0172413793103448	4.55305039787798	1.67526874048259	0.198259400989063	0.401223262340577	0.379186579590143	AURKB	1
GO:0051651	BP	GO:0051651	maintenance of location in cell	45683	58/6866	0.0172413793103448	4.55305039787798	1.67526874048259	0.198259400989063	0.401223262340577	0.379186579590143	IBTK	1
GO:0007051	BP	GO:0007051	spindle organization	45683	59/6866	0.0169491525423729	4.47588005215124	1.65307213612168	0.201321277542277	0.401969239775049	0.379891585152828	AURKB	1
GO:0022604	BP	GO:0022604	regulation of cell morphogenesis	45683	59/6866	0.0169491525423729	4.47588005215124	1.65307213612168	0.201321277542277	0.401969239775049	0.379891585152828	ENPP2	1
GO:1901888	BP	GO:1901888	regulation of cell junction assembly	45683	59/6866	0.0169491525423729	4.47588005215124	1.65307213612168	0.201321277542277	0.401969239775049	0.379891585152828	MYOC	1
GO:1902115	BP	GO:1902115	regulation of organelle assembly	45683	59/6866	0.0169491525423729	4.47588005215124	1.65307213612168	0.201321277542277	0.401969239775049	0.379891585152828	HAP1	1
GO:0022008	BP	GO:0022008	neurogenesis	45742	413/6866	0.00726392251815981	1.91823430806482	1.18666081728592	0.203499196579267	0.404006720321731	0.381817159644623	MYOC/HAP1/ROR2	3
GO:0000075	BP	GO:0000075	cell cycle checkpoint signaling	45683	60/6866	0.0166666666666667	4.40128205128205	1.63136520090248	0.204371908772467	0.404006720321731	0.381817159644623	AURKB	1
GO:0019722	BP	GO:0019722	calcium-mediated signaling	45683	60/6866	0.0166666666666667	4.40128205128205	1.63136520090248	0.204371908772467	0.404006720321731	0.381817159644623	PPP3CB	1
GO:0006643	BP	GO:0006643	membrane lipid metabolic process	45683	61/6866	0.0163934426229508	4.32912988650694	1.61012831061161	0.207411334334018	0.404655446396761	0.382430255256394	ENPP2	1
GO:0007286	BP	GO:0007286	spermatid development	45683	61/6866	0.0163934426229508	4.32912988650694	1.61012831061161	0.207411334334018	0.404655446396761	0.382430255256394	FAM209B	1
GO:0070588	BP	GO:0070588	calcium ion transmembrane transport	45683	61/6866	0.0163934426229508	4.32912988650694	1.61012831061161	0.207411334334018	0.404655446396761	0.382430255256394	IBTK	1
GO:0170039	BP	GO:0170039	proteinogenic amino acid metabolic process	45683	61/6866	0.0163934426229508	4.32912988650694	1.61012831061161	0.207411334334018	0.404655446396761	0.382430255256394	GAD1	1
GO:0006006	BP	GO:0006006	glucose metabolic process	45683	62/6866	0.0161290322580645	4.25930521091811	1.58934294032947	0.21043959374729	0.407897524243935	0.38549426605792	KCNJ11	1
GO:0048515	BP	GO:0048515	spermatid differentiation	45683	62/6866	0.0161290322580645	4.25930521091811	1.58934294032947	0.21043959374729	0.407897524243935	0.38549426605792	FAM209B	1
GO:0060341	BP	GO:0060341	regulation of cellular localization	45714	228/6866	0.0087719298245614	2.31646423751687	1.24634064756285	0.213143669748369	0.409754551962162	0.387249298865766	KCNJ11/HAP1	2
GO:0019058	BP	GO:0019058	viral life cycle	45683	63/6866	0.0158730158730159	4.19169719169719	1.56899158611401	0.213456726399049	0.409754551962162	0.387249298865766	VAPB	1
GO:0170033	BP	GO:0170033	L-amino acid metabolic process	45683	63/6866	0.0158730158730159	4.19169719169719	1.56899158611401	0.213456726399049	0.409754551962162	0.387249298865766	GAD1	1
GO:0001649	BP	GO:0001649	osteoblast differentiation	45683	64/6866	0.015625	4.12620192307692	1.5490576934128	0.216462771542901	0.414193187856128	0.391444148269214	MYOC	1
GO:0010563	BP	GO:0010563	negative regulation of phosphorus metabolic process	45683	66/6866	0.0151515151515152	4.0011655011655	1.51038043355232	0.222441755658081	0.415009574493356	0.392215695897802	IBTK	1
GO:0033044	BP	GO:0033044	regulation of chromosome organization	45683	66/6866	0.0151515151515152	4.0011655011655	1.51038043355232	0.222441755658081	0.415009574493356	0.392215695897802	AURKB	1
GO:0045936	BP	GO:0045936	negative regulation of phosphate metabolic process	45683	66/6866	0.0151515151515152	4.0011655011655	1.51038043355232	0.222441755658081	0.415009574493356	0.392215695897802	IBTK	1
GO:0051302	BP	GO:0051302	regulation of cell division	45683	66/6866	0.0151515151515152	4.0011655011655	1.51038043355232	0.222441755658081	0.415009574493356	0.392215695897802	AURKB	1
GO:1901698	BP	GO:1901698	response to nitrogen compound	45714	236/6866	0.00847457627118644	2.23794002607562	1.19310244670675	0.224378110253242	0.415009574493356	0.392215695897802	KCNJ11/RTF2	2
GO:0009416	BP	GO:0009416	response to light stimulus	45683	67/6866	0.0149253731343284	3.9414466130884	1.49160814120094	0.225414772474682	0.415009574493356	0.392215695897802	AURKB	1
GO:0010632	BP	GO:0010632	regulation of epithelial cell migration	45683	67/6866	0.0149253731343284	3.9414466130884	1.49160814120094	0.225414772474682	0.415009574493356	0.392215695897802	ENPP2	1
GO:0050708	BP	GO:0050708	regulation of protein secretion	45683	67/6866	0.0149253731343284	3.9414466130884	1.49160814120094	0.225414772474682	0.415009574493356	0.392215695897802	KCNJ11	1
GO:0007596	BP	GO:0007596	blood coagulation	45683	68/6866	0.0147058823529412	3.88348416289593	1.47319535414325	0.228376857474779	0.415009574493356	0.392215695897802	PLG	1
GO:0030072	BP	GO:0030072	peptide hormone secretion	45683	68/6866	0.0147058823529412	3.88348416289593	1.47319535414325	0.228376857474779	0.415009574493356	0.392215695897802	KCNJ11	1
GO:0032886	BP	GO:0032886	regulation of microtubule-based process	45683	68/6866	0.0147058823529412	3.88348416289593	1.47319535414325	0.228376857474779	0.415009574493356	0.392215695897802	HAP1	1
GO:0048469	BP	GO:0048469	cell maturation	45683	68/6866	0.0147058823529412	3.88348416289593	1.47319535414325	0.228376857474779	0.415009574493356	0.392215695897802	MYOC	1
GO:0048609	BP	GO:0048609	multicellular organismal reproductive process	45714	239/6866	0.00836820083682008	2.20984872867718	1.17368196597081	0.228606141298765	0.415009574493356	0.392215695897802	ENPP2/FAM209B	2
GO:0140352	BP	GO:0140352	export from cell	45714	240/6866	0.00833333333333333	2.20064102564103	1.16727175818185	0.230017111900969	0.415009574493356	0.392215695897802	KCNJ11/HAP1	2
GO:0002790	BP	GO:0002790	peptide secretion	45683	69/6866	0.0144927536231884	3.82720178372352	1.45512938333907	0.231328049252604	0.415009574493356	0.392215695897802	KCNJ11	1
GO:0007599	BP	GO:0007599	hemostasis	45683	69/6866	0.0144927536231884	3.82720178372352	1.45512938333907	0.231328049252604	0.415009574493356	0.392215695897802	PLG	1
GO:0045930	BP	GO:0045930	negative regulation of mitotic cell cycle	45683	69/6866	0.0144927536231884	3.82720178372352	1.45512938333907	0.231328049252604	0.415009574493356	0.392215695897802	AURKB	1
GO:0048870	BP	GO:0048870	cell motility	45742	442/6866	0.00678733031674208	1.79237730595197	1.06174271813293	0.232649476554408	0.415009574493356	0.392215695897802	ENPP2/MYOC/ROR2	3
GO:0019220	BP	GO:0019220	regulation of phosphate metabolic process	45714	242/6866	0.00826446280991736	2.18245390972664	1.15454439332478	0.232841342999097	0.415009574493356	0.392215695897802	IBTK/ENPP2	2
GO:0051174	BP	GO:0051174	regulation of phosphorus metabolic process	45714	242/6866	0.00826446280991736	2.18245390972664	1.15454439332478	0.232841342999097	0.415009574493356	0.392215695897802	IBTK/ENPP2	2
GO:0000278	BP	GO:0000278	mitotic cell cycle	45714	243/6866	0.00823045267489712	2.17347261791706	1.1482266257216	0.234254553906201	0.415009574493356	0.392215695897802	AURKB/RTF2	2
GO:0019725	BP	GO:0019725	cellular homeostasis	45714	243/6866	0.00823045267489712	2.17347261791706	1.1482266257216	0.234254553906201	0.415009574493356	0.392215695897802	IBTK/VAPB	2
GO:0006605	BP	GO:0006605	protein targeting	45683	70/6866	0.0142857142857143	3.77252747252747	1.43739816804953	0.234268386271794	0.415009574493356	0.392215695897802	HAP1	1
GO:0007162	BP	GO:0007162	negative regulation of cell adhesion	45683	70/6866	0.0142857142857143	3.77252747252747	1.43739816804953	0.234268386271794	0.415009574493356	0.392215695897802	MYOC	1
GO:0050817	BP	GO:0050817	coagulation	45683	70/6866	0.0142857142857143	3.77252747252747	1.43739816804953	0.234268386271794	0.415009574493356	0.392215695897802	PLG	1
GO:0010001	BP	GO:0010001	glial cell differentiation	45683	71/6866	0.0140845070422535	3.71939328277356	1.41999023617225	0.23719790686581	0.417720207666338	0.394777450955051	MYOC	1
GO:0090068	BP	GO:0090068	positive regulation of cell cycle process	45683	71/6866	0.0140845070422535	3.71939328277356	1.41999023617225	0.23719790686581	0.417720207666338	0.394777450955051	AURKB	1
GO:0043687	BP	GO:0043687	post-translational protein modification	45714	246/6866	0.00813008130081301	2.14696685428393	1.12945340836385	0.238498273933987	0.418774910407619	0.395774225475595	CALML4/AURKB	2
GO:0046434	BP	GO:0046434	organophosphate catabolic process	45683	72/6866	0.0138888888888889	3.66773504273504	1.40289466760243	0.240116649238362	0.420380174766281	0.39729132270956	ENPP2	1
GO:0048666	BP	GO:0048666	neuron development	45714	249/6866	0.00803212851405622	2.12109978375039	1.11094425881667	0.242747617793065	0.421760805011349	0.39859612357592	MYOC/ROR2	2
GO:0046883	BP	GO:0046883	regulation of hormone secretion	45683	73/6866	0.0136986301369863	3.61749209694415	1.38610106035068	0.243024651463826	0.421760805011349	0.39859612357592	KCNJ11	1
GO:0051962	BP	GO:0051962	positive regulation of nervous system development	45683	73/6866	0.0136986301369863	3.61749209694415	1.38610106035068	0.243024651463826	0.421760805011349	0.39859612357592	HAP1	1
GO:0032504	BP	GO:0032504	multicellular organism reproduction	45714	250/6866	0.008	2.11261538461538	1.10483191421994	0.244165204276088	0.422511962182101	0.399306024384388	ENPP2/FAM209B	2
GO:0031400	BP	GO:0031400	negative regulation of protein modification process	45683	75/6866	0.0133333333333333	3.52102564102564	1.3533805265099	0.248808587126847	0.423255503813926	0.400008727927822	IBTK	1
GO:0031589	BP	GO:0031589	cell-substrate adhesion	45683	75/6866	0.0133333333333333	3.52102564102564	1.3533805265099	0.248808587126847	0.423255503813926	0.400008727927822	MYOC	1
GO:0044242	BP	GO:0044242	cellular lipid catabolic process	45683	75/6866	0.0133333333333333	3.52102564102564	1.3533805265099	0.248808587126847	0.423255503813926	0.400008727927822	ENPP2	1
GO:0048705	BP	GO:0048705	skeletal system morphogenesis	45683	75/6866	0.0133333333333333	3.52102564102564	1.3533805265099	0.248808587126847	0.423255503813926	0.400008727927822	TMEM107	1
GO:0031399	BP	GO:0031399	regulation of protein modification process	45714	255/6866	0.00784313725490196	2.07119155354449	1.07468836017439	0.251260624486945	0.423255503813926	0.400008727927822	IBTK/ENPP2	2
GO:0033365	BP	GO:0033365	protein localization to organelle	45714	255/6866	0.00784313725490196	2.07119155354449	1.07468836017439	0.251260624486945	0.423255503813926	0.400008727927822	TMEM107/AURKB	2
GO:0046903	BP	GO:0046903	secretion	45714	255/6866	0.00784313725490196	2.07119155354449	1.07468836017439	0.251260624486945	0.423255503813926	0.400008727927822	KCNJ11/HAP1	2
GO:0015833	BP	GO:0015833	peptide transport	45683	76/6866	0.0131578947368421	3.4746963562753	1.33743511549437	0.251684596070257	0.423255503813926	0.400008727927822	KCNJ11	1
GO:0110053	BP	GO:0110053	regulation of actin filament organization	45683	76/6866	0.0131578947368421	3.4746963562753	1.33743511549437	0.251684596070257	0.423255503813926	0.400008727927822	MYOC	1
GO:1901988	BP	GO:1901988	negative regulation of cell cycle phase transition	45683	76/6866	0.0131578947368421	3.4746963562753	1.33743511549437	0.251684596070257	0.423255503813926	0.400008727927822	AURKB	1
GO:0006260	BP	GO:0006260	DNA replication	45683	78/6866	0.0128205128205128	3.38560157790927	1.30633087596684	0.257404883987404	0.431659313877753	0.407950969299966	RTF2	1
GO:0051246	BP	GO:0051246	regulation of protein metabolic process	45742	471/6866	0.00636942675159236	1.68201861832435	0.945508208652346	0.262614827682309	0.43419078408621	0.410343401693042	IBTK/ENPP2/EIF1	3
GO:0006650	BP	GO:0006650	glycerophospholipid metabolic process	45683	81/6866	0.0123456790123457	3.26020892687559	1.26152268126466	0.265906550548386	0.43419078408621	0.410343401693042	ENPP2	1
GO:0010631	BP	GO:0010631	epithelial cell migration	45683	81/6866	0.0123456790123457	3.26020892687559	1.26152268126466	0.265906550548386	0.43419078408621	0.410343401693042	ENPP2	1
GO:0042886	BP	GO:0042886	amide transport	45683	81/6866	0.0123456790123457	3.26020892687559	1.26152268126466	0.265906550548386	0.43419078408621	0.410343401693042	KCNJ11	1
GO:0090132	BP	GO:0090132	epithelium migration	45683	81/6866	0.0123456790123457	3.26020892687559	1.26152268126466	0.265906550548386	0.43419078408621	0.410343401693042	ENPP2	1
GO:0140014	BP	GO:0140014	mitotic nuclear division	45683	81/6866	0.0123456790123457	3.26020892687559	1.26152268126466	0.265906550548386	0.43419078408621	0.410343401693042	AURKB	1
GO:1901605	BP	GO:1901605	alpha-amino acid metabolic process	45683	81/6866	0.0123456790123457	3.26020892687559	1.26152268126466	0.265906550548386	0.43419078408621	0.410343401693042	GAD1	1
GO:1901990	BP	GO:1901990	regulation of mitotic cell cycle phase transition	45683	81/6866	0.0123456790123457	3.26020892687559	1.26152268126466	0.265906550548386	0.43419078408621	0.410343401693042	AURKB	1
GO:1903311	BP	GO:1903311	regulation of mRNA metabolic process	45683	81/6866	0.0123456790123457	3.26020892687559	1.26152268126466	0.265906550548386	0.43419078408621	0.410343401693042	EIF1	1
GO:0045184	BP	GO:0045184	establishment of protein localization	45742	477/6866	0.00628930817610063	1.66086115142719	0.922426693187356	0.268893947835575	0.43419078408621	0.410343401693042	KCNJ11/HAP1/GBF1	3
GO:0044087	BP	GO:0044087	regulation of cellular component biogenesis	45714	268/6866	0.00746268656716418	1.9707233065442	0.999391363944888	0.269750437062603	0.43419078408621	0.410343401693042	MYOC/HAP1	2
GO:0016050	BP	GO:0016050	vesicle organization	45683	83/6866	0.0120481927710843	3.18164967562558	1.23279835269313	0.271522250353424	0.43419078408621	0.410343401693042	FAM209B	1
GO:0019318	BP	GO:0019318	hexose metabolic process	45683	83/6866	0.0120481927710843	3.18164967562558	1.23279835269313	0.271522250353424	0.43419078408621	0.410343401693042	KCNJ11	1
GO:0071214	BP	GO:0071214	cellular response to abiotic stimulus	45683	83/6866	0.0120481927710843	3.18164967562558	1.23279835269313	0.271522250353424	0.43419078408621	0.410343401693042	AURKB	1
GO:0104004	BP	GO:0104004	cellular response to environmental stimulus	45683	83/6866	0.0120481927710843	3.18164967562558	1.23279835269313	0.271522250353424	0.43419078408621	0.410343401693042	AURKB	1
GO:1902531	BP	GO:1902531	regulation of intracellular signal transduction	45742	481/6866	0.00623700623700624	1.64704941628019	0.907211258233233	0.273092637099074	0.43419078408621	0.410343401693042	MYOC/ROR2/GBF1	3
GO:0048511	BP	GO:0048511	rhythmic process	45683	84/6866	0.0119047619047619	3.14377289377289	1.21876063819646	0.274314587297373	0.43419078408621	0.410343401693042	ENPP2	1
GO:0051235	BP	GO:0051235	maintenance of location	45683	84/6866	0.0119047619047619	3.14377289377289	1.21876063819646	0.274314587297373	0.43419078408621	0.410343401693042	IBTK	1
GO:0090130	BP	GO:0090130	tissue migration	45683	84/6866	0.0119047619047619	3.14377289377289	1.21876063819646	0.274314587297373	0.43419078408621	0.410343401693042	ENPP2	1
GO:0007017	BP	GO:0007017	microtubule-based process	45714	272/6866	0.00735294117647059	1.94174208144796	0.977059139885093	0.275446333963306	0.43419078408621	0.410343401693042	HAP1/AURKB	2
GO:0016032	BP	GO:0016032	viral process	45683	85/6866	0.0117647058823529	3.10678733031674	1.20493101290946	0.277096631049993	0.43419078408621	0.410343401693042	VAPB	1
GO:0016054	BP	GO:0016054	organic acid catabolic process	45683	85/6866	0.0117647058823529	3.10678733031674	1.20493101290946	0.277096631049993	0.43419078408621	0.410343401693042	GAD1	1
GO:0046395	BP	GO:0046395	carboxylic acid catabolic process	45683	85/6866	0.0117647058823529	3.10678733031674	1.20493101290946	0.277096631049993	0.43419078408621	0.410343401693042	GAD1	1
GO:0071695	BP	GO:0071695	anatomical structure maturation	45683	85/6866	0.0117647058823529	3.10678733031674	1.20493101290946	0.277096631049993	0.43419078408621	0.410343401693042	MYOC	1
GO:0098813	BP	GO:0098813	nuclear chromosome segregation	45683	85/6866	0.0117647058823529	3.10678733031674	1.20493101290946	0.277096631049993	0.43419078408621	0.410343401693042	AURKB	1
GO:0010975	BP	GO:0010975	regulation of neuron projection development	45683	86/6866	0.0116279069767442	3.07066189624329	1.1913036280443	0.279868418041986	0.437385983170328	0.413363108488576	ROR2	1
GO:0042063	BP	GO:0042063	gliogenesis	45683	88/6866	0.0113636363636364	3.00087412587413	1.16463333313534	0.285381366849373	0.443678843773634	0.419310341642719	MYOC	1
GO:0042391	BP	GO:0042391	regulation of membrane potential	45683	88/6866	0.0113636363636364	3.00087412587413	1.16463333313534	0.285381366849373	0.443678843773634	0.419310341642719	MYOC	1
GO:0006364	BP	GO:0006364	rRNA processing	45683	90/6866	0.0111111111111111	2.93418803418803	1.13870739794156	0.290853722700664	0.44868132416614	0.424038067095215	RPL7L1	1
GO:0006887	BP	GO:0006887	exocytosis	45683	90/6866	0.0111111111111111	2.93418803418803	1.13870739794156	0.290853722700664	0.44868132416614	0.424038067095215	HAP1	1
GO:0046879	BP	GO:0046879	hormone secretion	45683	90/6866	0.0111111111111111	2.93418803418803	1.13870739794156	0.290853722700664	0.44868132416614	0.424038067095215	KCNJ11	1
GO:0009914	BP	GO:0009914	hormone transport	45683	91/6866	0.010989010989011	2.90194420963652	1.12601120903733	0.293574768038589	0.450550479483388	0.425804561408967	KCNJ11	1
GO:0032956	BP	GO:0032956	regulation of actin cytoskeleton organization	45683	91/6866	0.010989010989011	2.90194420963652	1.12601120903733	0.293574768038589	0.450550479483388	0.425804561408967	MYOC	1
GO:0005996	BP	GO:0005996	monosaccharide metabolic process	45683	92/6866	0.0108695652173913	2.87040133779264	1.11348665356143	0.29628577261881	0.453545144239563	0.428634747972152	KCNJ11	1
GO:1902533	BP	GO:1902533	positive regulation of intracellular signal transduction	45714	290/6866	0.00689655172413793	1.82122015915119	0.880960816845155	0.301070310650771	0.455394139044721	0.430382189064569	MYOC/ROR2	2
GO:0009306	BP	GO:0009306	protein secretion	45683	94/6866	0.0106382978723404	2.80932896890344	1.08893481385245	0.301677801681281	0.455394139044721	0.430382189064569	KCNJ11	1
GO:0035592	BP	GO:0035592	establishment of protein localization to extracellular region	45683	94/6866	0.0106382978723404	2.80932896890344	1.08893481385245	0.301677801681281	0.455394139044721	0.430382189064569	KCNJ11	1
GO:0045787	BP	GO:0045787	positive regulation of cell cycle	45683	94/6866	0.0106382978723404	2.80932896890344	1.08893481385245	0.301677801681281	0.455394139044721	0.430382189064569	AURKB	1
GO:0050767	BP	GO:0050767	regulation of neurogenesis	45683	94/6866	0.0106382978723404	2.80932896890344	1.08893481385245	0.301677801681281	0.455394139044721	0.430382189064569	HAP1	1
GO:0006486	BP	GO:0006486	protein glycosylation	45683	95/6866	0.0105263157894737	2.77975708502024	1.07689911522979	0.304358896949487	0.455394139044721	0.430382189064569	GCNT7	1
GO:0016072	BP	GO:0016072	rRNA metabolic process	45683	95/6866	0.0105263157894737	2.77975708502024	1.07689911522979	0.304358896949487	0.455394139044721	0.430382189064569	RPL7L1	1
GO:0043413	BP	GO:0043413	macromolecule glycosylation	45683	95/6866	0.0105263157894737	2.77975708502024	1.07689911522979	0.304358896949487	0.455394139044721	0.430382189064569	GCNT7	1
GO:0071692	BP	GO:0071692	protein localization to extracellular region	45683	95/6866	0.0105263157894737	2.77975708502024	1.07689911522979	0.304358896949487	0.455394139044721	0.430382189064569	KCNJ11	1
GO:0010948	BP	GO:0010948	negative regulation of cell cycle process	45683	97/6866	0.0103092783505155	2.72244250594766	1.05328824737515	0.309691425023989	0.462214451848303	0.436827904770679	AURKB	1
GO:0051223	BP	GO:0051223	regulation of protein transport	45683	98/6866	0.0102040816326531	2.69466248037677	1.04170553338985	0.31234292789729	0.46359049901508	0.438128374278556	KCNJ11	1
GO:0070085	BP	GO:0070085	glycosylation	45683	98/6866	0.0102040816326531	2.69466248037677	1.04170553338985	0.31234292789729	0.46359049901508	0.438128374278556	GCNT7	1
GO:0006417	BP	GO:0006417	regulation of translation	45683	99/6866	0.0101010101010101	2.66744366744367	1.03026648836873	0.314984636507614	0.46359049901508	0.438128374278556	EIF1	1
GO:0032970	BP	GO:0032970	regulation of actin filament-based process	45683	99/6866	0.0101010101010101	2.66744366744367	1.03026648836873	0.314984636507614	0.46359049901508	0.438128374278556	MYOC	1
GO:0051051	BP	GO:0051051	negative regulation of transport	45683	99/6866	0.0101010101010101	2.66744366744367	1.03026648836873	0.314984636507614	0.46359049901508	0.438128374278556	KCNJ11	1
GO:0009790	BP	GO:0009790	embryo development	45714	300/6866	0.00666666666666667	1.76051282051282	0.830415834426982	0.315272600670222	0.46359049901508	0.438128374278556	RPL7L1/TMEM107	2
GO:0048878	BP	GO:0048878	chemical homeostasis	45714	301/6866	0.00664451827242525	1.75466394071045	0.825464452229955	0.316690586868212	0.464531401376715	0.43901759876209	IBTK/VAPB	2
GO:0030900	BP	GO:0030900	forebrain development	45683	100/6866	0.01	2.64076923076923	1.01896765939781	0.317616585591521	0.464747798034653	0.439222110105922	HAP1	1
GO:0031667	BP	GO:0031667	response to nutrient levels	45683	103/6866	0.00970873786407767	2.56385362210605	0.985879674176679	0.325454221281439	0.473053970845026	0.447072076827883	GAST	1
GO:0050878	BP	GO:0050878	regulation of body fluid levels	45683	103/6866	0.00970873786407767	2.56385362210605	0.985879674176679	0.325454221281439	0.473053970845026	0.447072076827883	PLG	1
GO:0055085	BP	GO:0055085	transmembrane transport	45714	309/6866	0.00647249190938511	1.7092357480707	0.786495350023594	0.32801604388578	0.473053970845026	0.447072076827883	IBTK/KCNJ11	2
GO:0010720	BP	GO:0010720	positive regulation of cell development	45683	104/6866	0.00961538461538462	2.53920118343195	0.975109458196075	0.328047477269415	0.473053970845026	0.447072076827883	HAP1	1
GO:0021700	BP	GO:0021700	developmental maturation	45683	104/6866	0.00961538461538462	2.53920118343195	0.975109458196075	0.328047477269415	0.473053970845026	0.447072076827883	MYOC	1
GO:1902903	BP	GO:1902903	regulation of supramolecular fiber organization	45683	104/6866	0.00961538461538462	2.53920118343195	0.975109458196075	0.328047477269415	0.473053970845026	0.447072076827883	MYOC	1
GO:0006816	BP	GO:0006816	calcium ion transport	45683	105/6866	0.00952380952380952	2.51501831501831	0.964463859880743	0.330631145650218	0.473349625787003	0.44735149329425	IBTK	1
GO:0009314	BP	GO:0009314	response to radiation	45683	105/6866	0.00952380952380952	2.51501831501831	0.964463859880743	0.330631145650218	0.473349625787003	0.44735149329425	AURKB	1
GO:0032102	BP	GO:0032102	negative regulation of response to external stimulus	45683	105/6866	0.00952380952380952	2.51501831501831	0.964463859880743	0.330631145650218	0.473349625787003	0.44735149329425	PLG	1
GO:0034329	BP	GO:0034329	cell junction assembly	45683	107/6866	0.00934579439252336	2.46800862688713	0.943535331395538	0.335769855609744	0.479556468418701	0.453217432905622	MYOC	1
GO:0044772	BP	GO:0044772	mitotic cell cycle phase transition	45683	108/6866	0.00925925925925926	2.44515669515669	0.933247031482033	0.33832496490907	0.480904771549321	0.454491682183612	AURKB	1
GO:0046394	BP	GO:0046394	carboxylic acid biosynthetic process	45683	108/6866	0.00925925925925926	2.44515669515669	0.933247031482033	0.33832496490907	0.480904771549321	0.454491682183612	GAD1	1
GO:0007059	BP	GO:0007059	chromosome segregation	45683	109/6866	0.00917431192660551	2.4227240649259	0.923072602455723	0.340870622043187	0.48337235477383	0.456823736504934	AURKB	1
GO:0010035	BP	GO:0010035	response to inorganic substance	45683	110/6866	0.00909090909090909	2.4006993006993	0.913009566039455	0.343406860584977	0.485161920236537	0.458515012336743	RTF2	1
GO:0007018	BP	GO:0007018	microtubule-based movement	45683	111/6866	0.00900900900900901	2.37907137907138	0.903055520650164	0.345933713993028	0.485161920236537	0.458515012336743	HAP1	1
GO:0016053	BP	GO:0016053	organic acid biosynthetic process	45683	111/6866	0.00900900900900901	2.37907137907138	0.903055520650164	0.345933713993028	0.485161920236537	0.458515012336743	GAD1	1
GO:0003012	BP	GO:0003012	muscle system process	45683	112/6866	0.00892857142857143	2.35782967032967	0.893208138347049	0.348451215612004	0.485161920236537	0.458515012336743	MYOC	1
GO:0009991	BP	GO:0009991	response to extracellular stimulus	45683	112/6866	0.00892857142857143	2.35782967032967	0.893208138347049	0.348451215612004	0.485161920236537	0.458515012336743	GAST	1
GO:0042060	BP	GO:0042060	wound healing	45683	112/6866	0.00892857142857143	2.35782967032967	0.893208138347049	0.348451215612004	0.485161920236537	0.458515012336743	PLG	1
GO:1901987	BP	GO:1901987	regulation of cell cycle phase transition	45683	112/6866	0.00892857142857143	2.35782967032967	0.893208138347049	0.348451215612004	0.485161920236537	0.458515012336743	AURKB	1
GO:0001503	BP	GO:0001503	ossification	45683	113/6866	0.00884955752212389	2.33696392103472	0.883465161927487	0.350959398673017	0.485161920236537	0.458515012336743	MYOC	1
GO:0010639	BP	GO:0010639	negative regulation of organelle organization	45683	113/6866	0.00884955752212389	2.33696392103472	0.883465161927487	0.350959398673017	0.485161920236537	0.458515012336743	MYOC	1
GO:0007281	BP	GO:0007281	germ cell development	45683	114/6866	0.0087719298245614	2.31646423751687	0.873824402162285	0.353458296294001	0.485161920236537	0.458515012336743	FAM209B	1
GO:0051606	BP	GO:0051606	detection of stimulus	45683	114/6866	0.0087719298245614	2.31646423751687	0.873824402162285	0.353458296294001	0.485161920236537	0.458515012336743	TMEM107	1
GO:0051656	BP	GO:0051656	establishment of organelle localization	45683	114/6866	0.0087719298245614	2.31646423751687	0.873824402162285	0.353458296294001	0.485161920236537	0.458515012336743	HAP1	1
GO:0070201	BP	GO:0070201	regulation of establishment of protein localization	45683	114/6866	0.0087719298245614	2.31646423751687	0.873824402162285	0.353458296294001	0.485161920236537	0.458515012336743	KCNJ11	1
GO:0000375	BP	GO:0000375	RNA splicing, via transesterification reactions	45683	115/6866	0.00869565217391304	2.29632107023411	0.864283735162419	0.355947941480073	0.485161920236537	0.458515012336743	EIF1	1
GO:0000377	BP	GO:0000377	RNA splicing, via transesterification reactions with bulged adenosine as nucleophile	45683	115/6866	0.00869565217391304	2.29632107023411	0.864283735162419	0.355947941480073	0.485161920236537	0.458515012336743	EIF1	1
GO:0000398	BP	GO:0000398	mRNA splicing, via spliceosome	45683	115/6866	0.00869565217391304	2.29632107023411	0.864283735162419	0.355947941480073	0.485161920236537	0.458515012336743	EIF1	1
GO:0006520	BP	GO:0006520	amino acid metabolic process	45683	115/6866	0.00869565217391304	2.29632107023411	0.864283735162419	0.355947941480073	0.485161920236537	0.458515012336743	GAD1	1
GO:0034248	BP	GO:0034248	regulation of amide metabolic process	45683	116/6866	0.00862068965517241	2.27652519893899	0.854841099869911	0.358428367123906	0.486322125393118	0.4596114946852	EIF1	1
GO:0046486	BP	GO:0046486	glycerolipid metabolic process	45683	116/6866	0.00862068965517241	2.27652519893899	0.854841099869911	0.358428367123906	0.486322125393118	0.4596114946852	ENPP2	1
GO:0044282	BP	GO:0044282	small molecule catabolic process	45683	117/6866	0.00854700854700855	2.25706771860618	0.845494495665977	0.360899606006095	0.487459422591943	0.460686327266652	GAD1	1
GO:0045785	BP	GO:0045785	positive regulation of cell adhesion	45683	117/6866	0.00854700854700855	2.25706771860618	0.845494495665977	0.360899606006095	0.487459422591943	0.460686327266652	MYOC	1
GO:0030182	BP	GO:0030182	neuron differentiation	45714	333/6866	0.00600600600600601	1.58604758604759	0.675892399821954	0.361731612964015	0.487480300089203	0.460706058093648	MYOC/ROR2	2
GO:0051960	BP	GO:0051960	regulation of nervous system development	45683	118/6866	0.00847457627118644	2.23794002607562	0.83624198009001	0.363361690795522	0.488574165326412	0.461739844159317	HAP1	1
GO:0045786	BP	GO:0045786	negative regulation of cell cycle	45683	119/6866	0.00840336134453781	2.2191338073691	0.827081666663353	0.365814654049718	0.490767075208274	0.463812311225663	AURKB	1
GO:0048646	BP	GO:0048646	anatomical structure formation involved in morphogenesis	45714	339/6866	0.00589970501474926	1.55797594735648	0.649587134594758	0.370083296778275	0.495087085771596	0.467895050645465	RPL7L1/FAM209B	2
GO:0001667	BP	GO:0001667	ameboidal-type cell migration	45683	121/6866	0.00826446280991736	2.18245390972664	0.809030367884464	0.370693345627979	0.495087085771596	0.467895050645465	ENPP2	1
GO:0001701	BP	GO:0001701	in utero embryonic development	45683	122/6866	0.00819672131147541	2.16456494325347	0.800135871255152	0.373119138513623	0.496107184170675	0.468859121423754	RPL7L1	1
GO:0060627	BP	GO:0060627	regulation of vesicle-mediated transport	45683	122/6866	0.00819672131147541	2.16456494325347	0.800135871255152	0.373119138513623	0.496107184170675	0.468859121423754	HAP1	1
GO:0003002	BP	GO:0003002	regionalization	45683	123/6866	0.00813008130081301	2.14696685428393	0.791326550516384	0.375535938987919	0.497106331653631	0.46980339198862	TMEM107	1
GO:0009101	BP	GO:0009101	glycoprotein biosynthetic process	45683	123/6866	0.00813008130081301	2.14696685428393	0.791326550516384	0.375535938987919	0.497106331653631	0.46980339198862	GCNT7	1
GO:0016055	BP	GO:0016055	Wnt signaling pathway	45683	124/6866	0.00806451612903226	2.12965260545906	0.782600769746842	0.377943779057074	0.499186805524498	0.471769598450376	TAX1BP3	1
GO:0016042	BP	GO:0016042	lipid catabolic process	45683	125/6866	0.008	2.11261538461538	0.773956937857003	0.380342690618112	0.501077686752535	0.47355662540661	ENPP2	1
GO:0051094	BP	GO:0051094	positive regulation of developmental process	45714	347/6866	0.00576368876080692	1.52205719352693	0.615277771207673	0.381161694152506	0.501077686752535	0.47355662540661	ENPP2/HAP1	2
GO:0000280	BP	GO:0000280	nuclear division	45683	126/6866	0.00793650793650794	2.0958485958486	0.765393507006116	0.382732705459223	0.501077686752535	0.47355662540661	AURKB	1
GO:0198738	BP	GO:0198738	cell-cell signaling by wnt	45683	126/6866	0.00793650793650794	2.0958485958486	0.765393507006116	0.382732705459223	0.501077686752535	0.47355662540661	TAX1BP3	1
GO:0022402	BP	GO:0022402	cell cycle process	45714	351/6866	0.0056980056980057	1.50471181240412	0.598437377813014	0.38667468359116	0.504718728447829	0.476997687468988	AURKB/RTF2	2
GO:0006644	BP	GO:0006644	phospholipid metabolic process	45683	128/6866	0.0078125	2.06310096153846	0.748501864277143	0.387486171592402	0.504718728447829	0.476997687468988	ENPP2	1
GO:0048699	BP	GO:0048699	generation of neurons	45714	352/6866	0.00568181818181818	1.50043706293706	0.594259064708079	0.388050077650844	0.504718728447829	0.476997687468988	MYOC/ROR2	2
GO:0007389	BP	GO:0007389	pattern specification process	45683	129/6866	0.00775193798449612	2.04710793082886	0.740170759647122	0.389849685919888	0.505957092378637	0.478168035819359	TMEM107	1
GO:0007015	BP	GO:0007015	actin filament organization	45683	132/6866	0.00757575757575758	2.00058275058275	0.715619745417677	0.396887729902667	0.513973914863106	0.485744544417923	MYOC	1
GO:0007346	BP	GO:0007346	regulation of mitotic cell cycle	45683	133/6866	0.0075187969924812	1.98554077501446	0.707579112695158	0.399216348706131	0.514756285480691	0.486483944313939	AURKB	1
GO:0023061	BP	GO:0023061	signal release	45683	133/6866	0.0075187969924812	1.98554077501446	0.707579112695158	0.399216348706131	0.514756285480691	0.486483944313939	KCNJ11	1
GO:0001934	BP	GO:0001934	positive regulation of protein phosphorylation	45683	134/6866	0.00746268656716418	1.9707233065442	0.699607886248656	0.401536321219668	0.515520825307831	0.487206492753236	ENPP2	1
GO:0042254	BP	GO:0042254	ribosome biogenesis	45683	134/6866	0.00746268656716418	1.9707233065442	0.699607886248656	0.401536321219668	0.515520825307831	0.487206492753236	RPL7L1	1
GO:0007283	BP	GO:0007283	spermatogenesis	45683	138/6866	0.0072463768115942	1.91360089186176	0.668393104113789	0.410730363287931	0.523944501886528	0.495167509496921	FAM209B	1
GO:0009100	BP	GO:0009100	glycoprotein metabolic process	45683	138/6866	0.0072463768115942	1.91360089186176	0.668393104113789	0.410730363287931	0.523944501886528	0.495167509496921	GCNT7	1
GO:0051493	BP	GO:0051493	regulation of cytoskeleton organization	45683	138/6866	0.0072463768115942	1.91360089186176	0.668393104113789	0.410730363287931	0.523944501886528	0.495167509496921	MYOC	1
GO:0022412	BP	GO:0022412	cellular process involved in reproduction in multicellular organism	45683	140/6866	0.00714285714285714	1.88626373626374	0.653171850232893	0.415276303034192	0.527489261513643	0.498517577662546	FAM209B	1
GO:0044770	BP	GO:0044770	cell cycle phase transition	45683	140/6866	0.00714285714285714	1.88626373626374	0.653171850232893	0.415276303034192	0.527489261513643	0.498517577662546	AURKB	1
GO:0048232	BP	GO:0048232	male gamete generation	45683	141/6866	0.00709219858156028	1.87288597926896	0.645653966779374	0.417536608731651	0.528113041128804	0.499107096967361	FAM209B	1
GO:0048285	BP	GO:0048285	organelle fission	45683	141/6866	0.00709219858156028	1.87288597926896	0.645653966779374	0.417536608731651	0.528113041128804	0.499107096967361	AURKB	1
GO:0006396	BP	GO:0006396	RNA processing	45714	375/6866	0.00533333333333333	1.40841025641026	0.5014589225558	0.419341984071097	0.528720973729963	0.499681639635476	RPL7L1/EIF1	2
GO:0042327	BP	GO:0042327	positive regulation of phosphorylation	45683	142/6866	0.00704225352112676	1.85969664138678	0.638196537737032	0.4197885118057	0.528720973729963	0.499681639635476	ENPP2	1
GO:0009611	BP	GO:0009611	response to wounding	45683	144/6866	0.00694444444444444	1.83386752136752	0.623459065943137	0.42426722994703	0.533236918480794	0.503949551804118	PLG	1
GO:0048858	BP	GO:0048858	cell projection morphogenesis	45683	145/6866	0.00689655172413793	1.82122015915119	0.616177093262206	0.426494104689871	0.53378821907726	0.504470572909127	ENPP2	1
GO:0120039	BP	GO:0120039	plasma membrane bounded cell projection morphogenesis	45683	145/6866	0.00689655172413793	1.82122015915119	0.616177093262206	0.426494104689871	0.53378821907726	0.504470572909127	ENPP2	1
GO:0010648	BP	GO:0010648	negative regulation of cell communication	45714	384/6866	0.00520833333333333	1.37540064102564	0.466750726523081	0.431392715976889	0.538789647360256	0.509197304037904	KCNJ11/MYOC	2
GO:0023057	BP	GO:0023057	negative regulation of signaling	45714	385/6866	0.00519480519480519	1.37182817182817	0.462946216655898	0.4327244568951	0.539324636255479	0.509702909341333	KCNJ11/MYOC	2
GO:0010608	BP	GO:0010608	post-transcriptional regulation of gene expression	45683	149/6866	0.00671140939597315	1.77232834279814	0.58760614218706	0.435319066270143	0.54142808867349	0.511690832282449	EIF1	1
GO:0007610	BP	GO:0007610	behavior	45683	150/6866	0.00666666666666667	1.76051282051282	0.580598245850175	0.437504819474993	0.543015337269378	0.513190903246736	GAD1	1
GO:0051248	BP	GO:0051248	negative regulation of protein metabolic process	45683	152/6866	0.00657894736842105	1.73734817813765	0.566738388510103	0.441851945868535	0.546328984722507	0.51632255278368	IBTK	1
GO:0022414	BP	GO:0022414	reproductive process	45714	392/6866	0.00510204081632653	1.34733124018838	0.436595672720701	0.442004856986551	0.546328984722507	0.51632255278368	ENPP2/FAM209B	2
GO:1902532	BP	GO:1902532	negative regulation of intracellular signal transduction	45683	153/6866	0.0065359477124183	1.72599296128708	0.559884823979789	0.444013377117778	0.547677657312631	0.517597151229076	MYOC	1
GO:0010817	BP	GO:0010817	regulation of hormone levels	45683	154/6866	0.00649350649350649	1.71478521478521	0.553081129434636	0.446166758943331	0.548051927867328	0.51795086544457	KCNJ11	1
GO:0000003	BP	GO:0000003	reproduction	45714	396/6866	0.00505050505050505	1.33372183372183	0.421753764585765	0.447274423782138	0.548051927867328	0.51795086544457	ENPP2/FAM209B	2
GO:0098655	BP	GO:0098655	monoatomic cation transmembrane transport	45683	155/6866	0.00645161290322581	1.70372208436725	0.546326546714475	0.4483121201274	0.548051927867328	0.51795086544457	IBTK	1
GO:0007005	BP	GO:0007005	mitochondrion organization	45683	156/6866	0.00641025641025641	1.69280078895464	0.53962033421124	0.45044948935355	0.548051927867328	0.51795086544457	HAP1	1
GO:0008380	BP	GO:0008380	RNA splicing	45683	156/6866	0.00641025641025641	1.69280078895464	0.53962033421124	0.45044948935355	0.548051927867328	0.51795086544457	EIF1	1
GO:0007010	BP	GO:0007010	cytoskeleton organization	45714	399/6866	0.0050125313283208	1.32369385000964	0.410722371960259	0.451210232458096	0.548051927867328	0.51795086544457	MYOC/AURKB	2
GO:0051049	BP	GO:0051049	regulation of transport	45714	399/6866	0.0050125313283208	1.32369385000964	0.410722371960259	0.451210232458096	0.548051927867328	0.51795086544457	KCNJ11/HAP1	2
GO:0098662	BP	GO:0098662	inorganic cation transmembrane transport	45683	157/6866	0.00636942675159236	1.68201861832435	0.532961766401569	0.452578895207023	0.548051927867328	0.51795086544457	IBTK	1
GO:1901699	BP	GO:1901699	cellular response to nitrogen compound	45683	157/6866	0.00636942675159236	1.68201861832435	0.532961766401569	0.452578895207023	0.548051927867328	0.51795086544457	RTF2	1
GO:0007420	BP	GO:0007420	brain development	45683	159/6866	0.00628930817610063	1.66086115142719	0.519784740500838	0.456813930647258	0.549834509266962	0.519635540804182	HAP1	1
GO:0010562	BP	GO:0010562	positive regulation of phosphorus metabolic process	45683	159/6866	0.00628930817610063	1.66086115142719	0.519784740500838	0.456813930647258	0.549834509266962	0.519635540804182	ENPP2	1
GO:0045937	BP	GO:0045937	positive regulation of phosphate metabolic process	45683	159/6866	0.00628930817610063	1.66086115142719	0.519784740500838	0.456813930647258	0.549834509266962	0.519635540804182	ENPP2	1
GO:0007267	BP	GO:0007267	cell-cell signaling	45714	406/6866	0.00492610837438424	1.30087154225085	0.385306880097615	0.460338064677298	0.551846622980089	0.521537141703831	KCNJ11/TAX1BP3	2
GO:0009967	BP	GO:0009967	positive regulation of signal transduction	45714	407/6866	0.00491400491400491	1.2976752976753	0.381712386402266	0.461635571705073	0.551846622980089	0.521537141703831	MYOC/ROR2	2
GO:1901565	BP	GO:1901565	organonitrogen compound catabolic process	45714	408/6866	0.00490196078431373	1.29449472096531	0.378126808605472	0.462931441482212	0.551846622980089	0.521537141703831	ENPP2/GAD1	2
GO:0034330	BP	GO:0034330	cell junction organization	45683	162/6866	0.00617283950617284	1.6301044634378	0.500359274785043	0.463107467526004	0.551846622980089	0.521537141703831	MYOC	1
GO:0051276	BP	GO:0051276	chromosome organization	45683	162/6866	0.00617283950617284	1.6301044634378	0.500359274785043	0.463107467526004	0.551846622980089	0.521537141703831	AURKB	1
GO:0015031	BP	GO:0015031	protein transport	45714	410/6866	0.0048780487804878	1.28818011257036	0.370982196359868	0.465518243374129	0.55361432528756	0.523207755186692	KCNJ11/GBF1	2
GO:0009719	BP	GO:0009719	response to endogenous stimulus	45714	417/6866	0.00479616306954436	1.26655598598045	0.34624951419929	0.474519543832992	0.56319715242206	0.532264257600678	HAP1/TMEM107	2
GO:0048598	BP	GO:0048598	embryonic morphogenesis	45683	168/6866	0.00595238095238095	1.57188644688645	0.46266938977907	0.475484854924158	0.56322313172564	0.532288810023703	TMEM107	1
GO:0006397	BP	GO:0006397	mRNA processing	45683	169/6866	0.00591715976331361	1.56258534365043	0.456531249813902	0.477520894603461	0.564514800154983	0.53350953519011	EIF1	1
GO:0006325	BP	GO:0006325	chromatin organization	45683	170/6866	0.00588235294117647	1.55339366515837	0.450432600490398	0.479549333716543	0.565792395709044	0.5347169604162	TDRD3	1
GO:0051301	BP	GO:0051301	cell division	45683	171/6866	0.00584795321637427	1.54430949167791	0.444372900352369	0.481570199505577	0.567056033737336	0.535911194716058	AURKB	1
GO:0071363	BP	GO:0071363	cellular response to growth factor stimulus	45683	172/6866	0.00581395348837209	1.53533094812165	0.438351618634514	0.483583519119148	0.567189314173146	0.536037154891662	HAP1	1
GO:0098660	BP	GO:0098660	inorganic ion transmembrane transport	45683	172/6866	0.00581395348837209	1.53533094812165	0.438351618634514	0.483583519119148	0.567189314173146	0.536037154891662	IBTK	1
GO:0034470	BP	GO:0034470	ncRNA processing	45683	173/6866	0.00578034682080925	1.52645620275678	0.432368234988928	0.48558931961256	0.56731276674892	0.536153826990075	RPL7L1	1
GO:0060322	BP	GO:0060322	head development	45683	173/6866	0.00578034682080925	1.52645620275678	0.432368234988928	0.48558931961256	0.56731276674892	0.536153826990075	HAP1	1
GO:0014070	BP	GO:0014070	response to organic cyclic compound	45683	174/6866	0.00574712643678161	1.51768346595933	0.426422239220159	0.487587627948145	0.568534792744224	0.537308734745489	KCNJ11	1
GO:0022613	BP	GO:0022613	ribonucleoprotein complex biogenesis	45683	177/6866	0.00564971751412429	1.49196001738375	0.408803624171796	0.493537868243062	0.573233671869861	0.541749533848621	RPL7L1	1
GO:0070848	BP	GO:0070848	response to growth factor	45683	177/6866	0.00564971751412429	1.49196001738375	0.408803624171796	0.493537868243062	0.573233671869861	0.541749533848621	HAP1	1
GO:0031401	BP	GO:0031401	positive regulation of protein modification process	45683	178/6866	0.00561797752808989	1.48357821953328	0.403002272185293	0.49550647572186	0.574402652438739	0.542854309630899	ENPP2	1
GO:0043408	BP	GO:0043408	regulation of MAPK cascade	45683	182/6866	0.00549450549450549	1.45097210481826	0.38014216730106	0.503307581990743	0.582315167535801	0.550332239794039	MYOC	1
GO:0000226	BP	GO:0000226	microtubule cytoskeleton organization	45683	184/6866	0.00543478260869565	1.43520066889632	0.368913139741346	0.507164508469371	0.584563586940198	0.552457167592253	AURKB	1
GO:0048585	BP	GO:0048585	negative regulation of response to stimulus	45714	443/6866	0.00451467268623025	1.19222087167911	0.257876839168437	0.507209276440574	0.584563586940198	0.552457167592253	PLG/MYOC	2
GO:0032787	BP	GO:0032787	monocarboxylic acid metabolic process	45683	190/6866	0.00526315789473684	1.38987854251012	0.335990396480379	0.518563273451798	0.596497638248022	0.563735756150824	GAD1	1
GO:0071824	BP	GO:0071824	protein-DNA complex organization	45683	192/6866	0.00520833333333333	1.37540064102564	0.32526056868269	0.522306207589234	0.599647703713024	0.566712808234472	TDRD3	1
GO:0010647	BP	GO:0010647	positive regulation of cell communication	45714	457/6866	0.00437636761487965	1.15569769399091	0.212385096684522	0.524304285154528	0.600448620256392	0.567469735444637	MYOC/ROR2	2
GO:0023056	BP	GO:0023056	positive regulation of signaling	45714	458/6866	0.00436681222707424	1.15317433658045	0.209187817755149	0.525511334628308	0.600448620256392	0.567469735444637	MYOC/ROR2	2
GO:0051129	BP	GO:0051129	negative regulation of cellular component organization	45683	194/6866	0.00515463917525773	1.36122125297383	0.314648042902009	0.526021153088933	0.600448620256392	0.567469735444637	MYOC	1
GO:0030036	BP	GO:0030036	actin cytoskeleton organization	45683	195/6866	0.00512820512820513	1.35424063116371	0.309384892011274	0.527868192959989	0.60140708243724	0.568375555296413	MYOC	1
GO:0000165	BP	GO:0000165	MAPK cascade	45683	197/6866	0.0050761421319797	1.34049199531433	0.298943114430015	0.531541531907646	0.60328953336286	0.570154614973981	MYOC	1
GO:0010243	BP	GO:0010243	response to organonitrogen compound	45683	197/6866	0.0050761421319797	1.34049199531433	0.298943114430015	0.531541531907646	0.60328953336286	0.570154614973981	KCNJ11	1
GO:0000122	BP	GO:0000122	negative regulation of transcription by RNA polymerase II	45683	198/6866	0.00505050505050505	1.33372183372183	0.293763825248241	0.533367880711125	0.60421370926858	0.57102803168114	AURKB	1
GO:0030155	BP	GO:0030155	regulation of cell adhesion	45683	201/6866	0.00497512437810945	1.31381553769613	0.278388498360462	0.538805941003545	0.609218081021054	0.575757544613039	MYOC	1
GO:0032880	BP	GO:0032880	regulation of protein localization	45683	203/6866	0.00492610837438424	1.30087154225085	0.268270623385509	0.542397404867506	0.612119566551797	0.578499669702483	KCNJ11	1
GO:0051172	BP	GO:0051172	negative regulation of nitrogen compound metabolic process	45714	481/6866	0.00415800415800416	1.09803294418679	0.137449456573646	0.552745459670454	0.622620829100492	0.588424163621377	IBTK/AURKB	2
GO:0007276	BP	GO:0007276	gamete generation	45683	211/6866	0.004739336492891	1.25154939846883	0.228807	0.556496186110259	0.625596713141133	0.591236600976192	FAM209B	1
GO:0010564	BP	GO:0010564	regulation of cell cycle process	45683	212/6866	0.00471698113207547	1.24564586357039	0.223982909397383	0.558228883204344	0.625596713141133	0.591236600976192	AURKB	1
GO:0007049	BP	GO:0007049	cell cycle	45714	487/6866	0.00410677618069815	1.08450481756437	0.119274757413461	0.559681058566351	0.625596713141133	0.591236600976192	AURKB/RTF2	2
GO:0044248	BP	GO:0044248	cellular catabolic process	45714	487/6866	0.00410677618069815	1.08450481756437	0.119274757413461	0.559681058566351	0.625596713141133	0.591236600976192	ENPP2/GAD1	2
GO:0030029	BP	GO:0030029	actin filament-based process	45683	214/6866	0.00467289719626168	1.23400431344357	0.2144043158444	0.561674770927382	0.625596713141133	0.591236600976192	MYOC	1
GO:0044283	BP	GO:0044283	small molecule biosynthetic process	45683	214/6866	0.00467289719626168	1.23400431344357	0.2144043158444	0.561674770927382	0.625596713141133	0.591236600976192	GAD1	1
GO:0006508	BP	GO:0006508	proteolysis	45714	494/6866	0.00404858299595142	1.0691373403924	0.0983370449926547	0.567682880046512	0.628496365949713	0.593976994003432	PLG/TAX1BP3	2
GO:0005975	BP	GO:0005975	carbohydrate metabolic process	45683	218/6866	0.00458715596330275	1.21136203246295	0.195518839943026	0.568489175230897	0.628496365949713	0.593976994003432	KCNJ11	1
GO:0022603	BP	GO:0022603	regulation of anatomical structure morphogenesis	45683	218/6866	0.00458715596330275	1.21136203246295	0.195518839943026	0.568489175230897	0.628496365949713	0.593976994003432	ENPP2	1
GO:0045597	BP	GO:0045597	positive regulation of cell differentiation	45683	218/6866	0.00458715596330275	1.21136203246295	0.195518839943026	0.568489175230897	0.628496365949713	0.593976994003432	HAP1	1
GO:0007417	BP	GO:0007417	central nervous system development	45683	222/6866	0.0045045045045045	1.18953568953569	0.176983006668697	0.575201653277858	0.633570824735943	0.59877274452696	HAP1	1
GO:0060284	BP	GO:0060284	regulation of cell development	45683	222/6866	0.0045045045045045	1.18953568953569	0.176983006668697	0.575201653277858	0.633570824735943	0.59877274452696	HAP1	1
GO:0097435	BP	GO:0097435	supramolecular fiber organization	45683	228/6866	0.0043859649122807	1.15823211875843	0.149803629858272	0.585082456586075	0.643267452268668	0.607936796995515	MYOC	1
GO:0000902	BP	GO:0000902	cell morphogenesis	45683	232/6866	0.00431034482758621	1.1382625994695	0.132080854682454	0.591546481914908	0.649178767836765	0.613523440995338	ENPP2	1
GO:0034660	BP	GO:0034660	ncRNA metabolic process	45683	233/6866	0.00429184549356223	1.13337735226147	0.127697956522782	0.593147294617683	0.649741164929829	0.614054949135834	RPL7L1	1
GO:1901137	BP	GO:1901137	carbohydrate derivative biosynthetic process	45683	234/6866	0.00427350427350427	1.12853385930309	0.123333799688735	0.594742073803563	0.650294904873126	0.61457827560962	GCNT7	1
GO:0032446	BP	GO:0032446	protein modification by small protein conjugation	45683	236/6866	0.00423728813559322	1.11897001303781	0.114660977632429	0.597913618885697	0.652567514579088	0.616726065087527	CALML4	1
GO:0070647	BP	GO:0070647	protein modification by small protein conjugation or removal	45683	240/6866	0.00416666666666667	1.10032051282051	0.0975323172212812	0.604185262491886	0.658209127203751	0.622057819238668	CALML4	1
GO:0016071	BP	GO:0016071	mRNA metabolic process	45683	245/6866	0.00408163265306122	1.07786499215071	0.0765142606935499	0.611892623486793	0.66539143209766	0.628845645075105	EIF1	1
GO:0043066	BP	GO:0043066	negative regulation of apoptotic process	45683	249/6866	0.00401606425702811	1.06054989187519	0.0600013983819421	0.617954408119691	0.670761421177192	0.633920694262497	AURKB	1
GO:0006412	BP	GO:0006412	translation	45683	250/6866	0.004	1.05630769230769	0.055913783269427	0.619455569580911	0.671170553611259	0.634307355612509	EIF1	1
GO:0009628	BP	GO:0009628	response to abiotic stimulus	45683	251/6866	0.00398406374501992	1.05209929512718	0.0518421110450187	0.620951058575907	0.671572068785899	0.634686818071484	AURKB	1
GO:0043069	BP	GO:0043069	negative regulation of programmed cell death	45683	255/6866	0.00392156862745098	1.03559577677225	0.0357119759224384	0.626876700429103	0.67675477424263	0.639584869953363	AURKB	1
GO:0043043	BP	GO:0043043	peptide biosynthetic process	45683	258/6866	0.00387596899224806	1.02355396541443	0.0237748487510262	0.63126237225066	0.680259271179863	0.642896886806677	EIF1	1
GO:0003006	BP	GO:0003006	developmental process involved in reproduction	45683	272/6866	0.00367647058823529	0.970871040723982	-0.0302213	0.65108180982369	0.70035286570224	0.661886865937407	FAM209B	1
GO:0019953	BP	GO:0019953	sexual reproduction	45683	283/6866	0.00353356890459364	0.933134003805382	-0.0708216	0.665931543444302	0.71273845348099	0.673592190894491	FAM209B	1
GO:0045892	BP	GO:0045892	negative regulation of DNA-templated transcription	45683	283/6866	0.00353356890459364	0.933134003805382	-0.0708216	0.665931543444302	0.71273845348099	0.673592190894491	AURKB	1
GO:0051241	BP	GO:0051241	negative regulation of multicellular organismal process	45683	284/6866	0.00352112676056338	0.929848320693391	-0.0744384	0.667250969218334	0.71273845348099	0.673592190894491	PLG	1
GO:0030097	BP	GO:0030097	hemopoiesis	45683	285/6866	0.00350877192982456	0.926585695006748	-0.0780434	0.668565383499756	0.71273845348099	0.673592190894491	PRRC2C	1
GO:1902679	BP	GO:1902679	negative regulation of RNA biosynthetic process	45683	285/6866	0.00350877192982456	0.926585695006748	-0.0780434	0.668565383499756	0.71273845348099	0.673592190894491	AURKB	1
GO:0007186	BP	GO:0007186	G protein-coupled receptor signaling pathway	45683	287/6866	0.00348432055749129	0.920128651835969	-0.0852179	0.671179250625783	0.714249576869149	0.675020317732282	GAST	1
GO:0009887	BP	GO:0009887	animal organ morphogenesis	45683	290/6866	0.00344827586206897	0.910610079575597	-0.0958927	0.675062919954098	0.71710420500462	0.677718159009921	TMEM107	1
GO:0051247	BP	GO:0051247	positive regulation of protein metabolic process	45683	292/6866	0.00342465753424658	0.904373024236038	-0.102952	0.677627488856933	0.718549930457529	0.679084479811753	ENPP2	1
GO:0019752	BP	GO:0019752	carboxylic acid metabolic process	45683	296/6866	0.00337837837837838	0.892151767151767	-0.116938	0.682698363680062	0.722643480703896	0.682953196962511	GAD1	1
GO:0035295	BP	GO:0035295	tube development	45683	297/6866	0.00336700336700337	0.889147889147889	-0.120407	0.683954047476762	0.722691267864827	0.682998359473767	TMEM107	1
GO:0043436	BP	GO:0043436	oxoacid metabolic process	45683	300/6866	0.00333333333333333	0.88025641025641	-0.13075	0.687692495710475	0.725357632401332	0.685518277293686	GAD1	1
GO:0006082	BP	GO:0006082	organic acid metabolic process	45683	302/6866	0.0033112582781457	0.874426897605706	-0.137592	0.690161132428108	0.726677594461341	0.686765742098702	GAD1	1
GO:0032101	BP	GO:0032101	regulation of response to external stimulus	45683	304/6866	0.00328947368421053	0.868674089068826	-0.144394	0.692611000595328	0.727973181963751	0.687990171088021	PLG	1
GO:0051726	BP	GO:0051726	regulation of cell cycle	45683	308/6866	0.00324675324675325	0.857392607392607	-0.157874	0.697454978429421	0.731776137297653	0.691584253886171	AURKB	1
GO:0006518	BP	GO:0006518	peptide metabolic process	45683	311/6866	0.00321543408360129	0.849121939154094	-0.16788	0.701039706543957	0.73420075627974	0.693875703722015	EIF1	1
GO:0043604	BP	GO:0043604	amide biosynthetic process	45683	312/6866	0.00320512820512821	0.846400394477318	-0.171196	0.702225513962699	0.73420075627974	0.693875703722015	EIF1	1
GO:0006259	BP	GO:0006259	DNA metabolic process	45683	316/6866	0.00316455696202532	0.835686465433301	-0.184364	0.706923676805115	0.736533045467109	0.696079894860919	RTF2	1
GO:0060429	BP	GO:0060429	epithelium development	45683	316/6866	0.00316455696202532	0.835686465433301	-0.184364	0.706923676805115	0.736533045467109	0.696079894860919	TMEM107	1
GO:0051253	BP	GO:0051253	negative regulation of RNA metabolic process	45683	318/6866	0.00314465408805031	0.830430575713595	-0.190891	0.70924594863034	0.737665211380337	0.697149877986177	AURKB	1
GO:0044255	BP	GO:0044255	cellular lipid metabolic process	45683	336/6866	0.00297619047619048	0.785943223443223	-0.24804	0.729365302470275	0.755956745789503	0.71443677288755	ENPP2	1
GO:0050877	BP	GO:0050877	nervous system process	45683	336/6866	0.00297619047619048	0.785943223443223	-0.24804	0.729365302470275	0.755956745789503	0.71443677288755	KCNJ11	1
GO:0019637	BP	GO:0019637	organophosphate metabolic process	45683	339/6866	0.00294985250737463	0.778987973678239	-0.257299	0.732585635652412	0.757978551966187	0.716347533904393	ENPP2	1
GO:0045934	BP	GO:0045934	negative regulation of nucleobase-containing compound metabolic process	45683	352/6866	0.00284090909090909	0.750218531468532	-0.296611	0.746119618558681	0.770359888829747	0.728048841422453	AURKB	1
GO:0009968	BP	GO:0009968	negative regulation of signal transduction	45683	353/6866	0.0028328611898017	0.748093266506864	-0.299582	0.747132957508247	0.770359888829747	0.728048841422453	MYOC	1
GO:0007155	BP	GO:0007155	cell adhesion	45683	365/6866	0.00273972602739726	0.72349841938883	-0.334682	0.758993693950933	0.778206980821891	0.73546494176238	MYOC	1
GO:0071495	BP	GO:0071495	cellular response to endogenous stimulus	45683	365/6866	0.00273972602739726	0.72349841938883	-0.334682	0.758993693950933	0.778206980821891	0.73546494176238	HAP1	1
GO:0010628	BP	GO:0010628	positive regulation of gene expression	45683	366/6866	0.00273224043715847	0.721521647751156	-0.337563	0.75995757088637	0.778206980821891	0.73546494176238	EIF1	1
GO:0080134	BP	GO:0080134	regulation of response to stress	45683	366/6866	0.00273224043715847	0.721521647751156	-0.337563	0.75995757088637	0.778206980821891	0.73546494176238	PLG	1
GO:1901135	BP	GO:1901135	carbohydrate derivative metabolic process	45683	378/6866	0.00264550264550265	0.698616198616199	-0.371612	0.771238812019754	0.787059095343236	0.743830865033896	GCNT7	1
GO:1901700	BP	GO:1901700	response to oxygen-containing compound	45683	378/6866	0.00264550264550265	0.698616198616199	-0.371612	0.771238812019754	0.787059095343236	0.743830865033896	KCNJ11	1
GO:2000026	BP	GO:2000026	regulation of multicellular organismal development	45683	383/6866	0.00261096605744125	0.689495882707371	-0.38553	0.775787298684883	0.790349858899105	0.746940887542837	HAP1	1
GO:0046907	BP	GO:0046907	intracellular transport	45683	388/6866	0.00257731958762887	0.680610626486915	-0.399296	0.780248758960541	0.793540901361914	0.749956666014257	HAP1	1
GO:0042981	BP	GO:0042981	regulation of apoptotic process	45683	398/6866	0.00251256281407035	0.663509856977194	-0.426391	0.788916970952602	0.800992230712081	0.756998740477256	AURKB	1
GO:0045595	BP	GO:0045595	regulation of cell differentiation	45683	403/6866	0.00248138957816377	0.655277724756633	-0.439728	0.793126837944904	0.803378921250103	0.759254345041092	HAP1	1
GO:0043067	BP	GO:0043067	regulation of programmed cell death	45683	404/6866	0.00247524752475248	0.653655750190404	-0.442379	0.793959067902112	0.803378921250103	0.759254345041092	AURKB	1
GO:0043603	BP	GO:0043603	amide metabolic process	45683	413/6866	0.00242130750605327	0.639411436021606	-0.465999	0.801305676969442	0.80944075998436	0.764983244911606	EIF1	1
GO:0051254	BP	GO:0051254	positive regulation of RNA metabolic process	45683	417/6866	0.00239808153477218	0.633277992990223	-0.476363	0.804489375048253	0.811284048823999	0.766725293431479	EIF1	1
GO:0016192	BP	GO:0016192	vesicle-mediated transport	45683	465/6866	0.0021505376344086	0.567907361455749	-0.59492	0.839066108716323	0.84254238807506	0.79626680773734	HAP1	1
GO:0045935	BP	GO:0045935	positive regulation of nucleobase-containing compound metabolic process	45683	466/6866	0.00214592274678112	0.566688676130736	-0.597285	0.83971980051032	0.84254238807506	0.79626680773734	EIF1	1
GO:0051240	BP	GO:0051240	positive regulation of multicellular organismal process	45683	466/6866	0.00214592274678112	0.566688676130736	-0.597285	0.83971980051032	0.84254238807506	0.79626680773734	HAP1	1
GO:0006629	BP	GO:0006629	lipid metabolic process	45683	487/6866	0.00205338809034908	0.542252408782183	-0.64609	0.852871973397696	0.854302966641652	0.807381451326678	ENPP2	1
GO:0006915	BP	GO:0006915	apoptotic process	45683	500/6866	0.002	0.528153846153846	-0.675509	0.860486915786042	0.860486915786042	0.813225754846722	AURKB	1
GO:0005794	CC	GO:0005794	Golgi apparatus	45837	451/8002	0.0133037694013304	3.67092285342916	3.5213373403716	0.00485530911619307	0.384211656415731	0.382211711414145	MS4A7/MYOC/TDRD3/GBF1/GCNT7/VAPB	6
GO:0030424	CC	GO:0030424	axon	45745	124/8002	0.0241935483870968	6.67575083426029	3.84137254533538	0.00989217971619066	0.384211656415731	0.382211711414145	MYOC/HAP1/GAD1	3
GO:0034703	CC	GO:0034703	cation channel complex	2/29	56/8002	0.0357142857142857	9.85467980295567	4.0100782422083	0.0173052233925068	0.384211656415731	0.382211711414145	KCNJ11/CATSPERE	2
GO:0005891	CC	GO:0005891	voltage-gated calcium channel complex	45686	12/8002	0.0833333333333333	22.9942528735632	4.59818774270664	0.0426614150525075	0.384211656415731	0.382211711414145	CATSPERE	1
GO:0048786	CC	GO:0048786	presynaptic active zone	45686	12/8002	0.0833333333333333	22.9942528735632	4.59818774270664	0.0426614150525075	0.384211656415731	0.382211711414145	GAD1	1
GO:0034702	CC	GO:0034702	monoatomic ion channel complex	2/29	104/8002	0.0192307692307692	5.30636604774536	2.66581065714741	0.0541078156761105	0.384211656415731	0.382211711414145	KCNJ11/CATSPERE	2
GO:0016234	CC	GO:0016234	inclusion body	45686	16/8002	0.0625	17.2456896551724	3.9227781090332	0.0564872934508309	0.384211656415731	0.382211711414145	HAP1	1
GO:0043679	CC	GO:0043679	axon terminus	45686	16/8002	0.0625	17.2456896551724	3.9227781090332	0.0564872934508309	0.384211656415731	0.382211711414145	GAD1	1
GO:0005637	CC	GO:0005637	nuclear inner membrane	45686	17/8002	0.0588235294117647	16.2312373225152	3.79125012475921	0.0599135229136317	0.384211656415731	0.382211711414145	FAM209B	1
GO:0035869	CC	GO:0035869	ciliary transition zone	45686	17/8002	0.0588235294117647	16.2312373225152	3.79125012475921	0.0599135229136317	0.384211656415731	0.382211711414145	TMEM107	1
GO:0005657	CC	GO:0005657	replication fork	45686	18/8002	0.0555555555555556	15.3295019157088	3.67043329160559	0.0633277380464441	0.384211656415731	0.382211711414145	RTF2	1
GO:0034704	CC	GO:0034704	calcium channel complex	45686	19/8002	0.0526315789473684	14.5226860254083	3.55890956624764	0.06672997947889	0.384211656415731	0.382211711414145	CATSPERE	1
GO:0044306	CC	GO:0044306	neuron projection terminus	45686	19/8002	0.0526315789473684	14.5226860254083	3.55890956624764	0.06672997947889	0.384211656415731	0.382211711414145	GAD1	1
GO:1904115	CC	GO:1904115	axon cytoplasm	45686	19/8002	0.0526315789473684	14.5226860254083	3.55890956624764	0.06672997947889	0.384211656415731	0.382211711414145	HAP1	1
GO:0008287	CC	GO:0008287	protein serine/threonine phosphatase complex	45686	20/8002	0.05	13.7965517241379	3.45551151606201	0.0701202877082668	0.384211656415731	0.382211711414145	PPP3CB	1
GO:1903293	CC	GO:1903293	phosphatase complex	45686	20/8002	0.05	13.7965517241379	3.45551151606201	0.0701202877082668	0.384211656415731	0.382211711414145	PPP3CB	1
GO:0098982	CC	GO:0098982	GABA-ergic synapse	45686	21/8002	0.0476190476190476	13.1395730706076	3.35926803641453	0.0734987030999551	0.384211656415731	0.382211711414145	GAD1	1
GO:0043005	CC	GO:0043005	neuron projection	45745	280/8002	0.0107142857142857	2.9564039408867	2.00970770756948	0.0793695915273799	0.384211656415731	0.382211711414145	MYOC/HAP1/GAD1	3
GO:0120111	CC	GO:0120111	neuron projection cytoplasm	45686	23/8002	0.0434782608695652	11.9970014992504	3.18510843235142	0.0802200161747131	0.384211656415731	0.382211711414145	HAP1	1
GO:0005876	CC	GO:0005876	spindle microtubule	45686	26/8002	0.0384615384615385	10.6127320954907	2.96074627967887	0.0902137910995213	0.395942964177357	0.393881953953183	AURKB	1
GO:0005776	CC	GO:0005776	autophagosome	45686	30/8002	0.0333333333333333	9.19770114942529	2.71287208232397	0.103375859450052	0.395942964177357	0.393881953953183	HAP1	1
GO:0005758	CC	GO:0005758	mitochondrial intermembrane space	45686	31/8002	0.032258064516129	8.90100111234705	2.65807246984498	0.106637537833889	0.395942964177357	0.393881953953183	MYOC	1
GO:0034705	CC	GO:0034705	potassium channel complex	45686	31/8002	0.032258064516129	8.90100111234705	2.65807246984498	0.106637537833889	0.395942964177357	0.393881953953183	KCNJ11	1
GO:1902495	CC	GO:1902495	transmembrane transporter complex	2/29	156/8002	0.0128205128205128	3.53757736516357	1.93026835645175	0.108967277772441	0.395942964177357	0.393881953953183	KCNJ11/CATSPERE	2
GO:1990351	CC	GO:1990351	transporter complex	2/29	159/8002	0.0125786163522013	3.47083062242464	1.89784474610574	0.112474269656619	0.395942964177357	0.393881953953183	KCNJ11/CATSPERE	2
GO:0022625	CC	GO:0022625	cytosolic large ribosomal subunit	45686	33/8002	0.0303030303030303	8.36154649947753	2.55554991669858	0.113126561193531	0.395942964177357	0.393881953953183	RPL7L1	1
GO:0031970	CC	GO:0031970	organelle envelope lumen	45686	35/8002	0.0285714285714286	7.88374384236453	2.46133975684502	0.119570064805032	0.399018239848452	0.396941221827263	MYOC	1
GO:0005875	CC	GO:0005875	microtubule associated complex	45686	36/8002	0.0277777777777778	7.66475095785441	2.41699235763276	0.122774843030293	0.399018239848452	0.396941221827263	AURKB	1
GO:0005814	CC	GO:0005814	centriole	45686	40/8002	0.025	6.89827586206897	2.25529959422895	0.135481691175893	0.40395805839154	0.401855327029178	HAP1	1
GO:0150034	CC	GO:0150034	distal axon	45686	41/8002	0.024390243902439	6.7300252312868	2.21832361678583	0.138630527015619	0.40395805839154	0.401855327029178	GAD1	1
GO:0000922	CC	GO:0000922	spindle pole	45686	43/8002	0.0232558139534884	6.41700080192462	2.14794980113611	0.144895011513782	0.40395805839154	0.401855327029178	AURKB	1
GO:0005929	CC	GO:0005929	cilium	2/29	187/8002	0.0106951871657754	2.95113405863913	1.62818471790361	0.146532992731872	0.40395805839154	0.401855327029178	TTC8/TMEM107	2
GO:0019866	CC	GO:0019866	organelle inner membrane	2/29	191/8002	0.0104712041884817	2.88933020400794	1.59379141940347	0.151568237122224	0.40395805839154	0.401855327029178	MYOC/FAM209B	2
GO:0098797	CC	GO:0098797	plasma membrane protein complex	2/29	191/8002	0.0104712041884817	2.88933020400794	1.59379141940347	0.151568237122224	0.40395805839154	0.401855327029178	KCNJ11/CATSPERE	2
GO:0005813	CC	GO:0005813	centrosome	2/29	194/8002	0.0103092783505155	2.84464984002844	1.5685745100394	0.155368483996746	0.40395805839154	0.401855327029178	HAP1/AURKB	2
GO:0000776	CC	GO:0000776	kinetochore	45686	51/8002	0.0196078431372549	5.4104124408384	1.9055206868529	0.169515923068151	0.420767457734007	0.418577228052338	AURKB	1
GO:0030496	CC	GO:0030496	midbody	45686	53/8002	0.0188679245283019	5.20624593363696	1.85283437796198	0.175563370203914	0.420767457734007	0.418577228052338	AURKB	1
GO:0000779	CC	GO:0000779	condensed chromosome, centromeric region	45686	54/8002	0.0185185185185185	5.10983397190294	1.82747935947824	0.178571127439301	0.420767457734007	0.418577228052338	AURKB	1
GO:0005938	CC	GO:0005938	cell cortex	45686	59/8002	0.0169491525423729	4.67679719462303	1.70947853630913	0.193451691485944	0.420767457734007	0.418577228052338	GAD1	1
GO:0015934	CC	GO:0015934	large ribosomal subunit	45686	59/8002	0.0169491525423729	4.67679719462303	1.70947853630913	0.193451691485944	0.420767457734007	0.418577228052338	RPL7L1	1
GO:0005815	CC	GO:0005815	microtubule organizing center	2/29	226/8002	0.00884955752212389	2.44186756179432	1.32605554889259	0.196957301970191	0.420767457734007	0.418577228052338	HAP1/AURKB	2
GO:0022626	CC	GO:0022626	cytosolic ribosome	45686	62/8002	0.0161290322580645	4.45050055617353	1.64485624252109	0.202254737652381	0.420767457734007	0.418577228052338	RPL7L1	1
GO:0032838	CC	GO:0032838	plasma membrane bounded cell projection cytoplasm	45686	62/8002	0.0161290322580645	4.45050055617353	1.64485624252109	0.202254737652381	0.420767457734007	0.418577228052338	HAP1	1
GO:0005802	CC	GO:0005802	trans-Golgi network	45686	64/8002	0.015625	4.3114224137931	1.60401814146344	0.208071819758575	0.420767457734007	0.418577228052338	MS4A7	1
GO:0099568	CC	GO:0099568	cytoplasmic region	45686	64/8002	0.015625	4.3114224137931	1.60401814146344	0.208071819758575	0.420767457734007	0.418577228052338	HAP1	1
GO:0062023	CC	GO:0062023	collagen-containing extracellular matrix	45686	67/8002	0.0149253731343284	4.1183736489964	1.54579657182007	0.216720720127172	0.42873012025158	0.426498442355534	MYOC	1
GO:0000775	CC	GO:0000775	chromosome, centromeric region	45686	73/8002	0.0136986301369863	3.77987718469532	1.43892474911632	0.233745745339581	0.438223123919762	0.435942031892417	AURKB	1
GO:0005741	CC	GO:0005741	mitochondrial outer membrane	45686	74/8002	0.0135135135135135	3.72879776328052	1.42221626685745	0.236548289592974	0.438223123919762	0.435942031892417	MYOC	1
GO:0031965	CC	GO:0031965	nuclear membrane	45686	74/8002	0.0135135135135135	3.72879776328052	1.42221626685745	0.236548289592974	0.438223123919762	0.435942031892417	FAM209B	1
GO:0000793	CC	GO:0000793	condensed chromosome	45686	77/8002	0.012987012987013	3.58351992834751	1.37378191588325	0.244896669175313	0.438223123919762	0.435942031892417	AURKB	1
GO:0019867	CC	GO:0019867	outer membrane	45686	79/8002	0.0126582278481013	3.49279790484505	1.34281455738118	0.250413213668435	0.438223123919762	0.435942031892417	MYOC	1
GO:0031968	CC	GO:0031968	organelle outer membrane	45686	79/8002	0.0126582278481013	3.49279790484505	1.34281455738118	0.250413213668435	0.438223123919762	0.435942031892417	MYOC	1
GO:0098791	CC	GO:0098791	Golgi apparatus subcompartment	45686	94/8002	0.0106382978723404	2.93543653705062	1.13833420004118	0.290564781334291	0.476395404301458	0.473915613301624	MS4A7	1
GO:0005730	CC	GO:0005730	nucleolus	2/29	296/8002	0.00675675675675676	1.86439888164026	0.913914992004422	0.291466043431173	0.476395404301458	0.473915613301624	RPL7L1/HAP1	2
GO:0005769	CC	GO:0005769	early endosome	45686	95/8002	0.0105263157894737	2.90453720508167	1.12617438846838	0.293166402647051	0.476395404301458	0.473915613301624	HAP1	1
GO:0044391	CC	GO:0044391	ribosomal subunit	45686	95/8002	0.0105263157894737	2.90453720508167	1.12617438846838	0.293166402647051	0.476395404301458	0.473915613301624	RPL7L1	1
GO:0043235	CC	GO:0043235	receptor complex	45686	98/8002	0.0102040816326531	2.81562280084448	1.09062500894137	0.300916115694545	0.480409939091291	0.477909251149231	ROR2	1
GO:0098793	CC	GO:0098793	presynapse	45686	106/8002	0.00943396226415094	2.60312296681848	1.00202014052122	0.321183064913614	0.493445061647779	0.490876521708606	GAD1	1
GO:0098687	CC	GO:0098687	chromosomal region	45686	107/8002	0.00934579439252336	2.57879471479214	0.991520590957665	0.323676186888981	0.493445061647779	0.490876521708606	AURKB	1
GO:1990904	CC	GO:1990904	ribonucleoprotein complex	2/29	321/8002	0.00623052959501558	1.71919647652809	0.793142892510931	0.325348392295239	0.493445061647779	0.490876521708606	RPL7L1/EIF1	2
GO:0005819	CC	GO:0005819	spindle	45686	113/8002	0.00884955752212389	2.44186756179432	0.930923229097465	0.338450292209305	0.495885547930538	0.49330430447688	AURKB	1
GO:0030425	CC	GO:0030425	dendrite	45686	115/8002	0.00869565217391304	2.39940029985007	0.911580894760128	0.343305379336526	0.495885547930538	0.49330430447688	HAP1	1
GO:0097447	CC	GO:0097447	dendritic tree	45686	115/8002	0.00869565217391304	2.39940029985007	0.911580894760128	0.343305379336526	0.495885547930538	0.49330430447688	HAP1	1
GO:0005874	CC	GO:0005874	microtubule	45686	124/8002	0.00806451612903226	2.22525027808676	0.829254651384012	0.364730813491721	0.514269212365291	0.511592276037189	AURKB	1
GO:0030312	CC	GO:0030312	external encapsulating structure	45686	128/8002	0.0078125	2.15571120689655	0.794907979082544	0.374035104276431	0.514269212365291	0.511592276037189	MYOC	1
GO:0031012	CC	GO:0031012	extracellular matrix	45686	128/8002	0.0078125	2.15571120689655	0.794907979082544	0.374035104276431	0.514269212365291	0.511592276037189	MYOC	1
GO:0005635	CC	GO:0005635	nuclear envelope	45686	130/8002	0.00769230769230769	2.12254641909814	0.77820442217808	0.378637771741478	0.514269212365291	0.511592276037189	FAM209B	1
GO:0005840	CC	GO:0005840	ribosome	45686	140/8002	0.00714285714285714	1.97093596059113	0.698953584687978	0.401165299481555	0.534045742018763	0.531265862505652	RPL7L1	1
GO:0015630	CC	GO:0015630	microtubule cytoskeleton	2/29	381/8002	0.005249343832021	1.44845687392524	0.540925486538942	0.404935782409831	0.534045742018763	0.531265862505652	HAP1/AURKB	2
GO:0005694	CC	GO:0005694	chromosome	2/29	389/8002	0.0051413881748072	1.41866855775197	0.51053730818851	0.415268109105331	0.539848541836931	0.537038456888098	AURKB/RTF2	2
GO:0036477	CC	GO:0036477	somatodendritic compartment	45686	153/8002	0.0065359477124183	1.8034708136128	0.605158180513461	0.429274705164054	0.547876297297745	0.545024425304871	HAP1	1
GO:0000139	CC	GO:0000139	Golgi membrane	45686	155/8002	0.00645161290322581	1.78020022246941	0.591534861884892	0.433484542916897	0.547876297297745	0.545024425304871	GCNT7	1
GO:0031967	CC	GO:0031967	organelle envelope	2/29	424/8002	0.00471698113207547	1.30156148340924	0.384805925446779	0.459475113270021	0.56503020685908	0.562089043260623	MYOC/FAM209B	2
GO:0031975	CC	GO:0031975	envelope	2/29	424/8002	0.00471698113207547	1.30156148340924	0.384805925446779	0.459475113270021	0.56503020685908	0.562089043260623	MYOC/FAM209B	2
GO:0005743	CC	GO:0005743	mitochondrial inner membrane	45686	174/8002	0.00574712643678161	1.58581054300436	0.471158088637314	0.472011019108369	0.572706703184821	0.569725580958873	MYOC	1
GO:0031984	CC	GO:0031984	organelle subcompartment	2/29	455/8002	0.0043956043956044	1.21288366805608	0.281981827014072	0.497112948831541	0.59522734662724	0.592128997223165	MS4A7/VAPB	2
GO:0005773	CC	GO:0005773	vacuole	45686	201/8002	0.00497512437810945	1.37279121633213	0.322811362501623	0.522436556346415	0.615955725904576	0.612749478632661	HAP1	1
GO:0098796	CC	GO:0098796	membrane protein complex	2/29	483/8002	0.0041407867494824	1.14257157135718	0.194933603568776	0.52975529430019	0.615955725904576	0.612749478632661	KCNJ11/CATSPERE	2
GO:0099513	CC	GO:0099513	polymeric cytoskeletal fiber	45686	208/8002	0.00480769230769231	1.32659151193634	0.287817112705766	0.53473079501606	0.615955725904576	0.612749478632661	AURKB	1
GO:0099512	CC	GO:0099512	supramolecular fiber	45686	267/8002	0.00374531835205993	1.03344956735116	0.0335255744890138	0.626896858863097	0.697254977675614	0.693625541701594	AURKB	1
GO:0005768	CC	GO:0005768	endosome	45686	268/8002	0.00373134328358209	1.0295934122491	0.0297180705480215	0.628295694169235	0.697254977675614	0.693625541701594	HAP1	1
GO:0099081	CC	GO:0099081	supramolecular polymer	45686	268/8002	0.00373134328358209	1.0295934122491	0.0297180705480215	0.628295694169235	0.697254977675614	0.693625541701594	AURKB	1
GO:0031966	CC	GO:0031966	mitochondrial membrane	45686	277/8002	0.0036101083032491	0.99614091871032	-0.00394217	0.640659427312473	0.702409733559459	0.698753465426414	MYOC	1
GO:0005740	CC	GO:0005740	mitochondrial envelope	45686	302/8002	0.0033112582781457	0.91367892212834	-0.0922221	0.672955507132318	0.729035132726678	0.725240270844353	MYOC	1
GO:0045202	CC	GO:0045202	synapse	45686	322/8002	0.0031055900621118	0.856928678517884	-0.158038	0.696756563011038	0.745939379223582	0.742056525312065	GAD1	1
GO:0140535	CC	GO:0140535	intracellular protein-containing complex	45686	340/8002	0.00294117647058824	0.811561866125761	-0.21414	0.716740658551869	0.758411627072327	0.75446385110723	PPP3CB	1
GO:0005789	CC	GO:0005789	endoplasmic reticulum membrane	45686	362/8002	0.00276243093922652	0.762240426747952	-0.279194	0.739442891535752	0.76107890497495	0.757117244972188	VAPB	1
GO:0042175	CC	GO:0042175	nuclear outer membrane-endoplasmic reticulum membrane network	45686	364/8002	0.00274725274725275	0.758052292535051	-0.284933	0.741417317706811	0.76107890497495	0.757117244972188	VAPB	1
GO:0098827	CC	GO:0098827	endoplasmic reticulum subcompartment	45686	367/8002	0.00272479564032698	0.751855679789533	-0.29349	0.744351896074402	0.76107890497495	0.757117244972188	VAPB	1
GO:0099080	CC	GO:0099080	supramolecular complex	45686	380/8002	0.00263157894736842	0.726134301270417	-0.329879	0.756701026366685	0.765108815548537	0.761126178567659	AURKB	1
GO:0140513	CC	GO:0140513	nuclear protein-containing complex	45686	414/8002	0.00241545893719807	0.666500083291687	-0.420235	0.786337002370366	0.786337002370366	0.782243865862944	TDRD3	1
GO:0017022	MF	GO:0017022	myosin binding	45713	19/7397	0.105263157894737	31.1452631578947	7.66129784939969	0.00181046465681614	0.240791799356547	0.238219033791598	MYOC/HAP1	2
GO:0008092	MF	GO:0008092	cytoskeletal protein binding	45772	299/7397	0.0133779264214047	3.95826086956522	3.04074399594464	0.0169148623190411	0.403829465007959	0.399514706181202	KCNJ11/MYOC/HAP1/VAPB	4
GO:0019901	MF	GO:0019901	protein kinase binding	45741	176/7397	0.0170454545454545	5.04340909090909	3.16141228729026	0.020734366321744	0.403829465007959	0.399514706181202	IBTK/MYOC/ROR2	3
GO:0019900	MF	GO:0019900	kinase binding	45741	195/7397	0.0153846153846154	4.552	2.92711305431045	0.0270850277963567	0.403829465007959	0.399514706181202	IBTK/MYOC/ROR2	3
GO:0030247	MF	GO:0030247	polysaccharide binding	45682	10/7397	0.1	29.588	5.26775437206763	0.0333080301188372	0.403829465007959	0.399514706181202	ENPP2	1
GO:0005242	MF	GO:0005242	inward rectifier potassium channel activity	45682	13/7397	0.0769230769230769	22.76	4.57257160882356	0.0430909670781388	0.403829465007959	0.399514706181202	KCNJ11	1
GO:0005109	MF	GO:0005109	frizzled binding	45682	14/7397	0.0714285714285714	21.1342857142857	4.39096123569763	0.0463307728504908	0.403829465007959	0.399514706181202	MYOC	1
GO:0140359	MF	GO:0140359	ABC-type transporter activity	45682	15/7397	0.0666666666666667	19.7253333333333	4.22730865506666	0.049560046950279	0.403829465007959	0.399514706181202	ABCC8	1
GO:0004672	MF	GO:0004672	protein kinase activity	45741	260/7397	0.0115384615384615	3.414	2.30750092437419	0.0558421686744259	0.403829465007959	0.399514706181202	LRRK2/AURKB/ROR2	3
GO:0016831	MF	GO:0016831	carboxy-lyase activity	45682	18/7397	0.0555555555555556	16.4377777777778	3.81854642290881	0.0591850068594518	0.403829465007959	0.399514706181202	GAD1	1
GO:0005509	MF	GO:0005509	calcium ion binding	45741	269/7397	0.0111524163568773	3.29977695167286	2.23745239556922	0.0606555436813488	0.403829465007959	0.399514706181202	CALML4/ENPP2/PPP3CB	3
GO:0038024	MF	GO:0038024	cargo receptor activity	45682	19/7397	0.0526315789473684	15.5726315789474	3.7035759280358	0.0623724814262646	0.403829465007959	0.399514706181202	ENPP2	1
GO:0008375	MF	GO:0008375	acetylglucosaminyltransferase activity	45682	21/7397	0.0476190476190476	14.0895238095238	3.49783108570151	0.06871635714445	0.403829465007959	0.399514706181202	GCNT7	1
GO:0030971	MF	GO:0030971	receptor tyrosine kinase binding	45682	21/7397	0.0476190476190476	14.0895238095238	3.49783108570151	0.06871635714445	0.403829465007959	0.399514706181202	MYOC	1
GO:0004714	MF	GO:0004714	transmembrane receptor protein tyrosine kinase activity	45682	24/7397	0.0416666666666667	12.3283333333333	3.23687043408797	0.0781549706456629	0.403829465007959	0.399514706181202	ROR2	1
GO:0004860	MF	GO:0004860	protein kinase inhibitor activity	45682	25/7397	0.04	11.8352	3.1600217037439	0.0812807167102038	0.403829465007959	0.399514706181202	IBTK	1
GO:0035064	MF	GO:0035064	methylated histone binding	45682	25/7397	0.04	11.8352	3.1600217037439	0.0812807167102038	0.403829465007959	0.399514706181202	TDRD3	1
GO:0106310	MF	GO:0106310	protein serine kinase activity	45682	25/7397	0.04	11.8352	3.1600217037439	0.0812807167102038	0.403829465007959	0.399514706181202	AURKB	1
GO:0016773	MF	GO:0016773	phosphotransferase activity, alcohol group as acceptor	45741	306/7397	0.00980392156862745	2.90078431372549	1.97749594741487	0.0824307225855833	0.403829465007959	0.399514706181202	LRRK2/AURKB/ROR2	3
GO:0016830	MF	GO:0016830	carbon-carbon lyase activity	45682	26/7397	0.0384615384615385	11.38	3.0874264056602	0.0843962867159339	0.403829465007959	0.399514706181202	GAD1	1
GO:0017018	MF	GO:0017018	myosin phosphatase activity	45682	26/7397	0.0384615384615385	11.38	3.0874264056602	0.0843962867159339	0.403829465007959	0.399514706181202	PPP3CB	1
GO:0019210	MF	GO:0019210	kinase inhibitor activity	45682	26/7397	0.0384615384615385	11.38	3.0874264056602	0.0843962867159339	0.403829465007959	0.399514706181202	IBTK	1
GO:0140034	MF	GO:0140034	methylation-dependent protein binding	45682	26/7397	0.0384615384615385	11.38	3.0874264056602	0.0843962867159339	0.403829465007959	0.399514706181202	TDRD3	1
GO:0004857	MF	GO:0004857	enzyme inhibitor activity	45713	145/7397	0.0137931034482759	4.08110344827586	2.18191172331747	0.085395964154438	0.403829465007959	0.399514706181202	IBTK/PTI	2
GO:0044325	MF	GO:0044325	transmembrane transporter binding	45682	28/7397	0.0357142857142857	10.5671428571429	2.9534715286877	0.0905970254670889	0.403829465007959	0.399514706181202	KCNJ11	1
GO:0030170	MF	GO:0030170	pyridoxal phosphate binding	45682	30/7397	0.0333333333333333	9.86266666666667	2.83240596361928	0.0967574397851551	0.403829465007959	0.399514706181202	GAD1	1
GO:0070279	MF	GO:0070279	vitamin B6 binding	45682	30/7397	0.0333333333333333	9.86266666666667	2.83240596361928	0.0967574397851551	0.403829465007959	0.399514706181202	GAD1	1
GO:1990782	MF	GO:1990782	protein tyrosine kinase binding	45682	30/7397	0.0333333333333333	9.86266666666667	2.83240596361928	0.0967574397851551	0.403829465007959	0.399514706181202	MYOC	1
GO:0042578	MF	GO:0042578	phosphoric ester hydrolase activity	45713	157/7397	0.0127388535031847	3.76917197452229	2.04223757781497	0.0977673725991269	0.403829465007959	0.399514706181202	ENPP2/PPP3CB	2
GO:0004674	MF	GO:0004674	protein serine/threonine kinase activity	45713	159/7397	0.0125786163522013	3.72176100628931	2.0203	0.0998780648813572	0.403829465007959	0.399514706181202	LRRK2/AURKB	2
GO:0004527	MF	GO:0004527	exonuclease activity	45682	33/7397	0.0303030303030303	8.96606060606061	2.67066539152118	0.105923002429607	0.403829465007959	0.399514706181202	ENPP2	1
GO:0019903	MF	GO:0019903	protein phosphatase binding	45682	33/7397	0.0303030303030303	8.96606060606061	2.67066539152118	0.105923002429607	0.403829465007959	0.399514706181202	PPP3CB	1
GO:0008081	MF	GO:0008081	phosphoric diester hydrolase activity	45682	34/7397	0.0294117647058824	8.70235294117647	2.62126703461338	0.108958299135101	0.403829465007959	0.399514706181202	ENPP2	1
GO:0004722	MF	GO:0004722	protein serine/threonine phosphatase activity	45682	35/7397	0.0285714285714286	8.45371428571429	2.57385839241715	0.111983702166695	0.403829465007959	0.399514706181202	PPP3CB	1
GO:0140678	MF	GO:0140678	molecular function inhibitor activity	45713	172/7397	0.0116279069767442	3.44046511627907	1.88579158883164	0.113908937116684	0.403829465007959	0.399514706181202	IBTK/PTI	2
GO:0003743	MF	GO:0003743	translation initiation factor activity	45682	36/7397	0.0277777777777778	8.21888888888889	2.52830224998022	0.114999242433719	0.403829465007959	0.399514706181202	EIF1	1
GO:0019199	MF	GO:0019199	transmembrane receptor protein kinase activity	45682	36/7397	0.0277777777777778	8.21888888888889	2.52830224998022	0.114999242433719	0.403829465007959	0.399514706181202	ROR2	1
GO:0004620	MF	GO:0004620	phospholipase activity	45682	38/7397	0.0263157894736842	7.78631578947368	2.44226201066766	0.121000857849753	0.403829465007959	0.399514706181202	ENPP2	1
GO:0016301	MF	GO:0016301	kinase activity	45741	371/7397	0.00808625336927224	2.39256064690027	1.60259134313761	0.127673148502393	0.403829465007959	0.399514706181202	LRRK2/AURKB/ROR2	3
GO:0043022	MF	GO:0043022	ribosome binding	45682	41/7397	0.024390243902439	7.21658536585366	2.32433521527582	0.129930077675088	0.403829465007959	0.399514706181202	EIF1	1
GO:0019902	MF	GO:0019902	phosphatase binding	45682	42/7397	0.0238095238095238	7.0447619047619	2.28764324751549	0.132887085295823	0.403829465007959	0.399514706181202	PPP3CB	1
GO:0099094	MF	GO:0099094	ligand-gated monoatomic cation channel activity	45682	44/7397	0.0227272727272727	6.72454545454545	2.21774115438314	0.138772183801442	0.403829465007959	0.399514706181202	KCNJ11	1
GO:0005249	MF	GO:0005249	voltage-gated potassium channel activity	45682	45/7397	0.0222222222222222	6.57511111111111	2.18440331648095	0.141700334951307	0.403829465007959	0.399514706181202	KCNJ11	1
GO:0042626	MF	GO:0042626	ATPase-coupled transmembrane transporter activity	45682	47/7397	0.0212765957446809	6.29531914893617	2.1206704844317	0.147527991031972	0.403829465007959	0.399514706181202	ABCC8	1
GO:0016298	MF	GO:0016298	lipase activity	45682	48/7397	0.0208333333333333	6.16416666666667	2.09017446311662	0.150427555688326	0.403829465007959	0.399514706181202	ENPP2	1
GO:0005516	MF	GO:0005516	calmodulin binding	45682	50/7397	0.02	5.9176	2.03169716534553	0.156198306877104	0.403829465007959	0.399514706181202	PPP3CB	1
GO:0030234	MF	GO:0030234	enzyme regulator activity	45741	411/7397	0.0072992700729927	2.15970802919708	1.4087407472961	0.159246924514839	0.403829465007959	0.399514706181202	IBTK/GBF1/PTI	3
GO:0004867	MF	GO:0004867	serine-type endopeptidase inhibitor activity	45682	52/7397	0.0192307692307692	5.69	1.97630699033055	0.1619314177221	0.403829465007959	0.399514706181202	PTI	1
GO:0004713	MF	GO:0004713	protein tyrosine kinase activity	45682	53/7397	0.0188679245283019	5.58264150943396	1.94967973489918	0.164783931616851	0.403829465007959	0.399514706181202	ROR2	1
GO:0005267	MF	GO:0005267	potassium channel activity	45682	54/7397	0.0185185185185185	5.47925925925926	1.92372109879527	0.16762712357077	0.403829465007959	0.399514706181202	KCNJ11	1
GO:0022843	MF	GO:0022843	voltage-gated monoatomic cation channel activity	45682	54/7397	0.0185185185185185	5.47925925925926	1.92372109879527	0.16762712357077	0.403829465007959	0.399514706181202	KCNJ11	1
GO:0043021	MF	GO:0043021	ribonucleoprotein complex binding	45682	56/7397	0.0178571428571429	5.28357142857143	1.87369201908134	0.173285658362647	0.403829465007959	0.399514706181202	EIF1	1
GO:0008135	MF	GO:0008135	translation factor activity, RNA binding	45682	57/7397	0.0175438596491228	5.19087719298246	1.84956724177693	0.176101059335394	0.403829465007959	0.399514706181202	EIF1	1
GO:0005085	MF	GO:0005085	guanyl-nucleotide exchange factor activity	45682	58/7397	0.0172413793103448	5.10137931034483	1.82600213717471	0.178907254637385	0.403829465007959	0.399514706181202	GBF1	1
GO:0016772	MF	GO:0016772	transferase activity, transferring phosphorus-containing groups	45741	440/7397	0.00681818181818182	2.01736363636364	1.28134872016927	0.183579673579466	0.403829465007959	0.399514706181202	LRRK2/AURKB/ROR2	3
GO:0052689	MF	GO:0052689	carboxylic ester hydrolase activity	45682	60/7397	0.0166666666666667	4.93133333333333	1.78045920248446	0.184492143542756	0.403829465007959	0.399514706181202	ENPP2	1
GO:0140030	MF	GO:0140030	modification-dependent protein binding	45682	60/7397	0.0166666666666667	4.93133333333333	1.78045920248446	0.184492143542756	0.403829465007959	0.399514706181202	TDRD3	1
GO:0019842	MF	GO:0019842	vitamin binding	45682	61/7397	0.0163934426229508	4.85049180327869	1.75843877490042	0.187270894586975	0.403829465007959	0.399514706181202	GAD1	1
GO:0005244	MF	GO:0005244	voltage-gated monoatomic ion channel activity	45682	62/7397	0.0161290322580645	4.77225806451613	1.73689263505818	0.190040554842608	0.403829465007959	0.399514706181202	KCNJ11	1
GO:0008194	MF	GO:0008194	UDP-glycosyltransferase activity	45682	62/7397	0.0161290322580645	4.77225806451613	1.73689263505818	0.190040554842608	0.403829465007959	0.399514706181202	GCNT7	1
GO:0042393	MF	GO:0042393	histone binding	45682	62/7397	0.0161290322580645	4.77225806451613	1.73689263505818	0.190040554842608	0.403829465007959	0.399514706181202	TDRD3	1
GO:0022832	MF	GO:0022832	voltage-gated channel activity	45682	63/7397	0.0158730158730159	4.69650793650794	1.71580234560656	0.192801152815196	0.403829465007959	0.399514706181202	KCNJ11	1
GO:0090079	MF	GO:0090079	translation regulator activity, nucleic acid binding	45682	64/7397	0.015625	4.62312	1.69515047048118	0.195552716924771	0.403829465007959	0.399514706181202	EIF1	1
GO:0015276	MF	GO:0015276	ligand-gated monoatomic ion channel activity	45682	66/7397	0.0151515151515152	4.4830303030303	1.65509681615824	0.201028856808929	0.403829465007959	0.399514706181202	KCNJ11	1
GO:0022834	MF	GO:0022834	ligand-gated channel activity	45682	66/7397	0.0151515151515152	4.4830303030303	1.65509681615824	0.201028856808929	0.403829465007959	0.399514706181202	KCNJ11	1
GO:0015399	MF	GO:0015399	primary active transmembrane transporter activity	45682	67/7397	0.0149253731343284	4.41611940298507	1.63566457703697	0.203753488998232	0.403829465007959	0.399514706181202	ABCC8	1
GO:0004721	MF	GO:0004721	phosphoprotein phosphatase activity	45682	68/7397	0.0147058823529412	4.35117647058824	1.61660972070381	0.206469200154445	0.403829465007959	0.399514706181202	PPP3CB	1
GO:0015079	MF	GO:0015079	potassium ion transmembrane transporter activity	45682	68/7397	0.0147058823529412	4.35117647058824	1.61660972070381	0.206469200154445	0.403829465007959	0.399514706181202	KCNJ11	1
GO:0003713	MF	GO:0003713	transcription coactivator activity	45682	71/7397	0.0140845070422535	4.16732394366197	1.56157912002394	0.214563086966013	0.41357812415188	0.409159204740681	TDRD3	1
GO:0045182	MF	GO:0045182	translation regulator activity	45682	74/7397	0.0135135135135135	3.99837837837838	1.50950158223218	0.222577687311086	0.422897605891063	0.418379111487003	EIF1	1
GO:0019887	MF	GO:0019887	protein kinase regulator activity	45682	79/7397	0.0126582278481013	3.7453164556962	1.42851744605045	0.235761181800406	0.430508550981687	0.425908736626125	IBTK	1
GO:0004518	MF	GO:0004518	nuclease activity	45682	80/7397	0.0125	3.6985	1.41311231332331	0.238372000392233	0.430508550981687	0.425908736626125	ENPP2	1
GO:0004866	MF	GO:0004866	endopeptidase inhibitor activity	45682	82/7397	0.0121951219512195	3.60829268292683	1.38303087766105	0.243567973786142	0.430508550981687	0.425908736626125	PTI	1
GO:0005179	MF	GO:0005179	hormone activity	45682	82/7397	0.0121951219512195	3.60829268292683	1.38303087766105	0.243567973786142	0.430508550981687	0.425908736626125	GAST	1
GO:0004252	MF	GO:0004252	serine-type endopeptidase activity	45682	83/7397	0.0120481927710843	3.56481927710843	1.3683403371284	0.246153182351466	0.430508550981687	0.425908736626125	PLG	1
GO:0008236	MF	GO:0008236	serine-type peptidase activity	45682	86/7397	0.0116279069767442	3.44046511627907	1.3255900337891	0.253858016404906	0.430508550981687	0.425908736626125	PLG	1
GO:0016758	MF	GO:0016758	hexosyltransferase activity	45682	86/7397	0.0116279069767442	3.44046511627907	1.3255900337891	0.253858016404906	0.430508550981687	0.425908736626125	GCNT7	1
GO:0017171	MF	GO:0017171	serine hydrolase activity	45682	86/7397	0.0116279069767442	3.44046511627907	1.3255900337891	0.253858016404906	0.430508550981687	0.425908736626125	PLG	1
GO:0030414	MF	GO:0030414	peptidase inhibitor activity	45682	87/7397	0.0114942528735632	3.40091954022988	1.31175985705089	0.256409452540849	0.430508550981687	0.425908736626125	PTI	1
GO:0061135	MF	GO:0061135	endopeptidase regulator activity	45682	88/7397	0.0113636363636364	3.36227272727273	1.29812999039861	0.258952511868684	0.430508550981687	0.425908736626125	PTI	1
GO:0016829	MF	GO:0016829	lyase activity	45682	91/7397	0.010989010989011	3.25142857142857	1.25838875182432	0.266531692208846	0.436372200562446	0.431709735419911	GAD1	1
GO:0019207	MF	GO:0019207	kinase regulator activity	45682	92/7397	0.0108695652173913	3.21608695652174	1.24550763297993	0.269041507113688	0.436372200562446	0.431709735419911	IBTK	1
GO:0016788	MF	GO:0016788	hydrolase activity, acting on ester bonds	45713	316/7397	0.00632911392405063	1.8726582278481	0.923243426604792	0.289750472542681	0.464298949978031	0.459338098514079	ENPP2/PPP3CB	2
GO:0061134	MF	GO:0061134	peptidase regulator activity	45682	104/7397	0.00961538461538462	2.845	1.10340697682866	0.298523484238972	0.472662183378372	0.46761197405854	PTI	1
GO:0015631	MF	GO:0015631	tubulin binding	45682	106/7397	0.00943396226415094	2.79132075471698	1.08170424390956	0.30332481523177	0.472789690210689	0.467738118530559	VAPB	1
GO:0046982	MF	GO:0046982	protein heterodimerization activity	45682	107/7397	0.00934579439252336	2.76523364485981	1.0710410424404	0.305713634271573	0.472789690210689	0.467738118530559	VAPB	1
GO:0016887	MF	GO:0016887	ATP hydrolysis activity	45682	113/7397	0.00884955752212389	2.61840707964602	1.00952671251948	0.319882261521935	0.474047773022909	0.468982759223298	ABCC8	1
GO:0003735	MF	GO:0003735	structural constituent of ribosome	45682	114/7397	0.0087719298245614	2.59543859649123	0.999661939098824	0.322216548103752	0.474047773022909	0.468982759223298	RPL7L1	1
GO:0022836	MF	GO:0022836	gated channel activity	45682	115/7397	0.00869565217391304	2.57286956521739	0.98990173209837	0.324543142405194	0.474047773022909	0.468982759223298	KCNJ11	1
GO:0030246	MF	GO:0030246	carbohydrate binding	45682	115/7397	0.00869565217391304	2.57286956521739	0.98990173209837	0.324543142405194	0.474047773022909	0.468982759223298	ENPP2	1
GO:0005261	MF	GO:0005261	monoatomic cation channel activity	45682	118/7397	0.00847457627118644	2.50745762711864	0.961227195869228	0.331477014219027	0.474047773022909	0.468982759223298	KCNJ11	1
GO:0030695	MF	GO:0030695	GTPase regulator activity	45682	118/7397	0.00847457627118644	2.50745762711864	0.961227195869228	0.331477014219027	0.474047773022909	0.468982759223298	GBF1	1
GO:0060589	MF	GO:0060589	nucleoside-triphosphatase regulator activity	45682	118/7397	0.00847457627118644	2.50745762711864	0.961227195869228	0.331477014219027	0.474047773022909	0.468982759223298	GBF1	1
GO:0008270	MF	GO:0008270	zinc ion binding	45713	352/7397	0.00568181818181818	1.68113636363636	0.762501481414111	0.335358629230673	0.474496783911484	0.469426972607325	ENPP2/VAT1L	2
GO:0016791	MF	GO:0016791	phosphatase activity	45682	122/7397	0.00819672131147541	2.42524590163934	0.92433417360941	0.340615950293804	0.476862330411325	0.471767244174244	PPP3CB	1
GO:0003712	MF	GO:0003712	transcription coregulator activity	45682	129/7397	0.00775193798449612	2.29364341085271	0.863133094790973	0.35632124617889	0.491599989996826	0.48634743766999	TDRD3	1
GO:0001664	MF	GO:0001664	G protein-coupled receptor binding	45682	130/7397	0.00769230769230769	2.276	0.85471349833667	0.358535331050317	0.491599989996826	0.48634743766999	MYOC	1
GO:0016491	MF	GO:0016491	oxidoreductase activity	45713	383/7397	0.00522193211488251	1.54506527415144	0.637882683713483	0.374101584275697	0.507709292945589	0.502284619059743	VAT1L/GFOD1	2
GO:0016757	MF	GO:0016757	glycosyltransferase activity	45682	140/7397	0.00714285714285714	2.11342857142857	0.77450390189804	0.380277802762162	0.51087826027644	0.505419727222437	GCNT7	1
GO:0019904	MF	GO:0019904	protein domain specific binding	45682	155/7397	0.00645161290322581	1.90890322580645	0.665932216837423	0.411570121206125	0.547388261204146	0.541539633165953	VAPB	1
GO:0003682	MF	GO:0003682	chromatin binding	45682	160/7397	0.00625	1.84925	0.632400279003544	0.421659557787054	0.555254665204735	0.549321987737173	TDRD3	1
GO:0005216	MF	GO:0005216	monoatomic ion channel activity	45682	164/7397	0.00609756097560976	1.80414634146341	0.606420081155407	0.42961132260559	0.560179469671995	0.554194172607831	KCNJ11	1
GO:0044877	MF	GO:0044877	protein-containing complex binding	45713	440/7397	0.00454545454545455	1.34490909090909	0.434405955171318	0.443103059062055	0.571798785051468	0.565689340177551	TDRD3/EIF1	2
GO:0046873	MF	GO:0046873	metal ion transmembrane transporter activity	45682	173/7397	0.00578034682080925	1.71028901734104	0.550484474310114	0.447120854476336	0.571798785051468	0.565689340177551	KCNJ11	1
GO:0022804	MF	GO:0022804	active transmembrane transporter activity	45682	178/7397	0.00561797752808989	1.66224719101124	0.520795709164391	0.456624188926732	0.578390639307194	0.572210763066081	ABCC8	1
GO:0015267	MF	GO:0015267	channel activity	45682	192/7397	0.00520833333333333	1.54104166666667	0.442323615011674	0.482406592323253	0.597346411881846	0.590964000674561	KCNJ11	1
GO:0022803	MF	GO:0022803	passive transmembrane transporter activity	45682	192/7397	0.00520833333333333	1.54104166666667	0.442323615011674	0.482406592323253	0.597346411881846	0.590964000674561	KCNJ11	1
GO:0004175	MF	GO:0004175	endopeptidase activity	45682	195/7397	0.00512820512820513	1.51733333333333	0.426321270672844	0.487776518308447	0.597346411881846	0.590964000674561	PLG	1
GO:0042803	MF	GO:0042803	protein homodimerization activity	45682	196/7397	0.00510204081632653	1.50959183673469	0.421046328658223	0.489554578158806	0.597346411881846	0.590964000674561	VAPB	1
GO:0046914	MF	GO:0046914	transition metal ion binding	45713	491/7397	0.00407331975560081	1.20521384928717	0.274037450275841	0.501538576950863	0.60640573394968	0.599926527453185	ENPP2/VAT1L	2
GO:0022857	MF	GO:0022857	transmembrane transporter activity	45713	500/7397	0.004	1.18352	0.247465170083212	0.511476028476358	0.612849655741943	0.606301598478377	KCNJ11/ABCC8	2
GO:0005525	MF	GO:0005525	GTP binding	45682	213/7397	0.00469483568075117	1.38910798122066	0.335546390285289	0.518890182652138	0.616182091899414	0.609598428867644	LRRK2	1
GO:0032561	MF	GO:0032561	guanyl ribonucleotide binding	45682	219/7397	0.0045662100456621	1.3510502283105	0.307089793617613	0.528852074367314	0.618908521771287	0.61229572790986	LRRK2	1
GO:0019001	MF	GO:0019001	guanyl nucleotide binding	45682	220/7397	0.00454545454545455	1.34490909090909	0.302426818669831	0.530493018661103	0.618908521771287	0.61229572790986	LRRK2	1
GO:0030674	MF	GO:0030674	protein-macromolecule adaptor activity	45682	229/7397	0.00436681222707424	1.29205240174672	0.261429936394281	0.54501668608716	0.628507979452242	0.621792619165258	TDRD3	1
GO:0022890	MF	GO:0022890	inorganic cation transmembrane transporter activity	45682	232/7397	0.00431034482758621	1.27534482758621	0.248135333186241	0.549761329116278	0.628507979452242	0.621792619165258	KCNJ11	1
GO:0140657	MF	GO:0140657	ATP-dependent activity	45682	234/7397	0.00427350427350427	1.26444444444444	0.239370536430058	0.552897996961747	0.628507979452242	0.621792619165258	ABCC8	1
GO:0008324	MF	GO:0008324	monoatomic cation transmembrane transporter activity	45682	247/7397	0.00404858299595142	1.19789473684211	0.184206729530814	0.572780827110363	0.645591949200664	0.638694053423688	KCNJ11	1
GO:0060090	MF	GO:0060090	molecular adaptor activity	45682	256/7397	0.00390625	1.15578	0.147717	0.586045604709216	0.654992146439712	0.647993813256541	TDRD3	1
GO:0017111	MF	GO:0017111	ribonucleoside triphosphate phosphatase activity	45682	273/7397	0.00366300366300366	1.08380952380952	0.0821653166937691	0.610030355241344	0.669153507715116	0.662003865962719	ABCC8	1
GO:0005198	MF	GO:0005198	structural molecule activity	45682	278/7397	0.00359712230215827	1.06431654676259	0.0636519059399218	0.616826926983022	0.669153507715116	0.662003865962719	RPL7L1	1
GO:0015318	MF	GO:0015318	inorganic molecular entity transmembrane transporter activity	45682	283/7397	0.00353356890459364	1.04551236749117	0.0454612640533707	0.623509703627853	0.669153507715116	0.662003865962719	KCNJ11	1
GO:0016462	MF	GO:0016462	pyrophosphatase activity	45682	299/7397	0.00334448160535117	0.989565217391304	-0.0107257	0.644150989364344	0.669153507715116	0.662003865962719	ABCC8	1
GO:0030546	MF	GO:0030546	signaling receptor activator activity	45682	299/7397	0.00334448160535117	0.989565217391304	-0.0107257	0.644150989364344	0.669153507715116	0.662003865962719	GAST	1
GO:0048018	MF	GO:0048018	receptor ligand activity	45682	299/7397	0.00334448160535117	0.989565217391304	-0.0107257	0.644150989364344	0.669153507715116	0.662003865962719	GAST	1
GO:0016818	MF	GO:0016818	hydrolase activity, acting on acid anhydrides, in phosphorus-containing anhydrides	45682	302/7397	0.0033112582781457	0.979735099337748	-0.0209386	0.647898315362082	0.669153507715116	0.662003865962719	ABCC8	1
GO:0016817	MF	GO:0016817	hydrolase activity, acting on acid anhydrides	45682	303/7397	0.0033003300330033	0.976501650165016	-0.0243214	0.649138983736423	0.669153507715116	0.662003865962719	ABCC8	1
GO:0008233	MF	GO:0008233	peptidase activity	45682	304/7397	0.00328947368421053	0.97328947368421	-0.0276936	0.650375454755113	0.669153507715116	0.662003865962719	PLG	1
GO:0015075	MF	GO:0015075	monoatomic ion transmembrane transporter activity	45682	305/7397	0.00327868852459016	0.970098360655738	-0.0310553	0.65160774202864	0.669153507715116	0.662003865962719	KCNJ11	1
GO:0030545	MF	GO:0030545	signaling receptor regulator activity	45682	307/7397	0.00325732899022801	0.963778501628665	-0.0377475	0.654059819571166	0.669153507715116	0.662003865962719	GAST	1
GO:0046983	MF	GO:0046983	protein dimerization activity	45682	350/7397	0.00285714285714286	0.845371428571429	-0.172583	0.702943181626637	0.713675138598036	0.706049800749937	VAPB	1
GO:0140677	MF	GO:0140677	molecular function activator activity	45682	451/7397	0.00221729490022173	0.656053215077605	-0.438923	0.793065574060504	0.799073646591266	0.79053585931071	GAST	1
GO:0003723	MF	GO:0003723	RNA binding	45682	477/7397	0.00209643605870021	0.620293501048218	-0.499264	0.811615575962974	0.811615575962974	0.802943783105435	RPL7L1	1

## Sheet: Supplementary Table S5
Supplementary Table S5: KEGG enrichment results of candidate genes associated with BIO16
	category	subcategory	ID	Description	GeneRatio	BgRatio	RichFactor	FoldEnrichment	zScore	pvalue	p.adjust	qvalue	geneID	Count
ssc04625	Organismal Systems	Immune system	ssc04625	C-type lectin receptor signaling pathway	3/34	105/9296	0.0285714285714286	7.81176470588235	4.25289510987936	0.00649860070702915	0.383564058278276	0.358043907429573	100519528/396603/100153829	3
ssc04930	Human Diseases	Endocrine and metabolic disease	ssc04930	Type II diabetes mellitus	2/34	47/9296	0.0425531914893617	11.6345431789737	4.42825014405142	0.0126639772142045	0.383564058278276	0.358043907429573	100158240/100158245	2
ssc02010	Environmental Information Processing	Membrane transport	ssc02010	ABC transporters	2/34	51/9296	0.0392156862745098	10.722029988466	4.21793957537853	0.0148013717131811	0.383564058278276	0.358043907429573	100158245/397535	2
ssc04720	Organismal Systems	Nervous system	ssc04720	Long-term potentiation	2/34	65/9296	0.0307692307692308	8.41266968325792	3.63344606584338	0.0233909786110822	0.383564058278276	0.358043907429573	100519528/396603	2
ssc05031	Human Diseases	Substance dependence	ssc05031	Amphetamine addiction	2/34	67/9296	0.0298507462686567	8.16154521510096	3.56433556344896	0.0247516942331443	0.383564058278276	0.358043907429573	100519528/396603	2
ssc04924	Organismal Systems	Endocrine system	ssc04924	Renin secretion	2/34	69/9296	0.0289855072463768	7.92497868712703	3.4980377617292	0.0261442515974274	0.383564058278276	0.358043907429573	100519528/396603	2
ssc05022	Human Diseases	Neurodegenerative disease	ssc05022	Pathways of neurodegeneration - multiple diseases	5/34	474/9296	0.0105485232067511	2.88409034499876	2.55105096705636	0.0276506936368703	0.383564058278276	0.358043907429573	100519528/780403/100736934/396603/100144536	5
ssc04971	Organismal Systems	Digestive system	ssc04971	Gastric acid secretion	2/34	74/9296	0.027027027027027	7.38950715421304	3.34335450849329	0.0297616305995473	0.383564058278276	0.358043907429573	100519528/445524	2
ssc04911	Organismal Systems	Endocrine system	ssc04911	Insulin secretion	2/34	85/9296	0.0235294117647059	6.43321799307958	3.04877215449393	0.0383711370539854	0.383564058278276	0.358043907429573	100158240/100158245	2
ssc04912	Organismal Systems	Endocrine system	ssc04912	GnRH signaling pathway	2/34	90/9296	0.0222222222222222	6.07581699346405	2.93159175833889	0.0425638443535531	0.383564058278276	0.358043907429573	100154202/100519528	2
ssc03265	Genetic Information Processing	Information processing in viruses	ssc03265	Virion - Ebolavirus, Lyssavirus and Morbillivirus	1/34	12/9296	0.0833333333333333	22.7843137254902	4.57486946910663	0.04304258697866	0.383564058278276	0.358043907429573	100511325	1
ssc04727	Organismal Systems	Nervous system	ssc04727	GABAergic synapse	2/34	91/9296	0.021978021978022	6.00904977375566	2.90921564334277	0.0434223462201822	0.383564058278276	0.358043907429573	100736934/396928	2
ssc04922	Organismal Systems	Endocrine system	ssc04922	Glucagon signaling pathway	2/34	101/9296	0.0198019801980198	5.41409435061153	2.70232885920268	0.052356886295679	0.426909995949383	0.398505855205978	100519528/396603	2
ssc04144	Cellular Processes	Transport and catabolism	ssc04144	Endocytosis	3/34	240/9296	0.0125	3.41764705882353	2.29901646545086	0.056550532152533	0.428168314869179	0.399680452807376	100737127/100154193/100157049	3
ssc04114	Cellular Processes	Cell growth and death	ssc04114	Oocyte meiosis	2/34	120/9296	0.0166666666666667	4.55686274509804	2.37598007567991	0.0709361739803904	0.433851477504128	0.404985490420934	100519528/396603	2
ssc00430	Metabolism	Metabolism of other amino acids	ssc00430	Taurine and hypotaurine metabolism	1/34	21/9296	0.0476190476190476	13.0196078431373	3.34083290014377	0.0741389250795781	0.433851477504128	0.404985490420934	396928	1
ssc04728	Organismal Systems	Nervous system	ssc04728	Dopaminergic synapse	2/34	130/9296	0.0153846153846154	4.20633484162896	2.23050084064482	0.0814634391931647	0.433851477504128	0.404985490420934	100519528/396603	2
ssc00650	Metabolism	Carbohydrate metabolism	ssc00650	Butanoate metabolism	1/34	25/9296	0.04	10.9364705882353	3.01405124838592	0.0876425981995274	0.433851477504128	0.404985490420934	396928	1
ssc04380	Organismal Systems	Development and regeneration	ssc04380	Osteoclast differentiation	2/34	136/9296	0.0147058823529412	4.02076124567474	2.15005656399119	0.0880010244374797	0.433851477504128	0.404985490420934	396603/100153829	2
ssc04010	Environmental Information Processing	Signal transduction	ssc04010	MAPK signaling pathway	3/34	293/9296	0.0102389078498294	2.79943786388275	1.89622036738729	0.0906319944099978	0.433851477504128	0.404985490420934	100154202/396603/100153829	3
ssc04744	Organismal Systems	Sensory system	ssc04744	Phototransduction	1/34	27/9296	0.037037037037037	10.1263616557734	2.8772320084675	0.0943225545794296	0.433851477504128	0.404985490420934	100519528	1
ssc04981	NA	NA	ssc04981	Folate transport and metabolism	1/34	29/9296	0.0344827586206897	9.42799188640974	2.7540086090334	0.100955030943799	0.433851477504128	0.404985490420934	397535	1
ssc04921	Organismal Systems	Endocrine system	ssc04921	Oxytocin signaling pathway	2/34	149/9296	0.0134228187919463	3.66995657323332	1.99053473079597	0.102681926814871	0.433851477504128	0.404985490420934	100519528/396603	2
ssc00030	Metabolism	Carbohydrate metabolism	ssc00030	Pentose phosphate pathway	1/34	30/9296	0.0333333333333333	9.11372549019608	2.69678644688187	0.104253566494453	0.433851477504128	0.404985490420934	110261091	1
ssc04218	Cellular Processes	Cell growth and death	ssc04218	Cellular senescence	2/34	154/9296	0.012987012987013	3.55080213903743	1.93387452156544	0.108501241015466	0.433851477504128	0.404985490420934	100519528/396603	2
ssc01523	Human Diseases	Drug resistance: antineoplastic	ssc01523	Antifolate resistance	1/34	32/9296	0.03125	8.54411764705882	2.58997716832392	0.110815435883994	0.433851477504128	0.404985490420934	397535	1
ssc00410	Metabolism	Metabolism of other amino acids	ssc00410	beta-Alanine metabolism	1/34	33/9296	0.0303030303030303	8.28520499108734	2.54000564384275	0.114078850735025	0.433851477504128	0.404985490420934	396928	1
ssc04022	Environmental Information Processing	Signal transduction	ssc04022	cGMP-PKG signaling pathway	2/34	166/9296	0.0120481927710843	3.29411764705882	1.80694988664459	0.122818245475165	0.433851477504128	0.404985490420934	100519528/396603	2
ssc04310	Environmental Information Processing	Signal transduction	ssc04310	Wnt signaling pathway	2/34	171/9296	0.0116959064327485	3.19779841761266	1.75744297573085	0.128917838345198	0.433851477504128	0.404985490420934	100154208/396603	2
ssc00250	Metabolism	Amino acid metabolism	ssc00250	Alanine, aspartate and glutamate metabolism	1/34	39/9296	0.0256410256410256	7.0105580693816	2.27889196012013	0.133416592637743	0.433851477504128	0.404985490420934	396928	1
ssc04360	Organismal Systems	Development and regeneration	ssc04360	Axon guidance	2/34	182/9296	0.010989010989011	3.00452488687783	1.65464336307649	0.142584790167923	0.433851477504128	0.404985490420934	102167373/396603	2
ssc03022	Genetic Information Processing	Transcription	ssc03022	Basal transcription factors	1/34	42/9296	0.0238095238095238	6.50980392156863	2.16824227952751	0.142931201311798	0.433851477504128	0.404985490420934	100155674	1
ssc05152	Human Diseases	Infectious disease: bacterial	ssc05152	Tuberculosis	2/34	185/9296	0.0108108108108108	2.95580286168521	1.62794483947761	0.146366648363292	0.433851477504128	0.404985490420934	100519528/396603	2
ssc05202	Human Diseases	Cancer: overview	ssc05202	Transcriptional misregulation in cancer	2/34	185/9296	0.0108108108108108	2.95580286168521	1.62794483947761	0.146366648363292	0.433851477504128	0.404985490420934	100126289/100737965	2
ssc05014	Human Diseases	Neurodegenerative disease	ssc05014	Amyotrophic lateral sclerosis	3/34	365/9296	0.00821917808219178	2.24721998388396	1.4728252315038	0.14751740350056	0.433851477504128	0.404985490420934	100736934/396603/100144536	3
ssc00514	Metabolism	Glycan biosynthesis and metabolism	ssc00514	Other types of O-glycan biosynthesis	1/34	47/9296	0.0212765957446809	5.81727158948686	2.00592383246486	0.158564010912346	0.433851477504128	0.404985490420934	110256394	1
ssc00565	Metabolism	Lipid metabolism	ssc00565	Ether lipid metabolism	1/34	47/9296	0.0212765957446809	5.81727158948686	2.00592383246486	0.158564010912346	0.433851477504128	0.404985490420934	503658	1
ssc05167	Human Diseases	Infectious disease: viral	ssc05167	Kaposi sarcoma-associated herpesvirus infection	2/34	196/9296	0.0102040816326531	2.78991596638655	1.53444649253204	0.160411916709727	0.433851477504128	0.404985490420934	100519528/396603	2
ssc04940	Human Diseases	Endocrine and metabolic disease	ssc04940	Type I diabetes mellitus	1/34	48/9296	0.0208333333333333	5.69607843137255	1.97625880114714	0.161657191107932	0.433851477504128	0.404985490420934	396928	1
ssc04510	Cellular Processes	Cellular community - eukaryotes	ssc04510	Focal adhesion	2/34	199/9296	0.0100502512562814	2.74785693171741	1.51006307934783	0.164287306525485	0.433851477504128	0.404985490420934	100518536/100520849	2
ssc04979	Organismal Systems	Digestive system	ssc04979	Cholesterol metabolism	1/34	50/9296	0.02	5.46823529411765	1.91935743584214	0.167810477147823	0.433851477504128	0.404985490420934	100144536	1
ssc05417	Human Diseases	Cardiovascular disease	ssc05417	Lipid and atherosclerosis	2/34	217/9296	0.00921658986175115	2.51992409867173	1.37260168278729	0.187882196646859	0.44728024409859	0.41752078396492	100519528/396603	2
ssc04370	Environmental Information Processing	Signal transduction	ssc04370	VEGF signaling pathway	1/34	57/9296	0.0175438596491228	4.79669762641899	1.74197822640966	0.189003681413696	0.44728024409859	0.41752078396492	396603	1
ssc05170	Human Diseases	Infectious disease: viral	ssc05170	Human immunodeficiency virus 1 infection	2/34	219/9296	0.0091324200913242	2.4969110932044	1.35818416824716	0.19053567964539	0.44728024409859	0.41752078396492	100519528/396603	2
ssc05134	Human Diseases	Infectious disease: bacterial	ssc05134	Legionellosis	1/34	60/9296	0.0166666666666667	4.55686274509804	1.67460559134447	0.197925260307119	0.44728024409859	0.41752078396492	100153829	1
ssc05166	Human Diseases	Infectious disease: viral	ssc05166	Human T-cell leukemia virus 1 infection	2/34	225/9296	0.00888888888888889	2.43032679738562	1.31586312937947	0.19852858849372	0.44728024409859	0.41752078396492	396603/100153829	2
ssc04330	Environmental Information Processing	Signal transduction	ssc04330	Notch signaling pathway	1/34	61/9296	0.0163934426229508	4.48216007714561	1.65312984633959	0.200877895771558	0.44728024409859	0.41752078396492	100126289	1
ssc05163	Human Diseases	Infectious disease: viral	ssc05163	Human cytomegalovirus infection	2/34	228/9296	0.0087719298245614	2.39834881320949	1.29520631485464	0.202541997327663	0.44728024409859	0.41752078396492	100519528/396603	2
ssc04929	Organismal Systems	Endocrine system	ssc04929	GnRH secretion	1/34	64/9296	0.015625	4.27205882352941	1.59138389613244	0.209672643279936	0.453577554850474	0.423399107804812	100158240	1
ssc05214	Human Diseases	Cancer: specific types	ssc05214	Glioma	1/34	71/9296	0.0140845070422535	3.85086992543496	1.46094934050343	0.229829947075478	0.480825631343758	0.448834253687321	100519528	1
ssc01524	Human Diseases	Drug resistance: antineoplastic	ssc01524	Platinum drug resistance	1/34	74/9296	0.0135135135135135	3.69475357710652	1.41004874145214	0.238315217734236	0.480825631343758	0.448834253687321	397535	1
ssc05133	Human Diseases	Infectious disease: bacterial	ssc05133	Pertussis	1/34	74/9296	0.0135135135135135	3.69475357710652	1.41004874145214	0.238315217734236	0.480825631343758	0.448834253687321	100519528	1
ssc04020	Environmental Information Processing	Signal transduction	ssc04020	Calcium signaling pathway	2/34	256/9296	0.0078125	2.13602941176471	1.11670152713778	0.240412815671879	0.480825631343758	0.448834253687321	100519528/396603	2
ssc04610	Organismal Systems	Immune system	ssc04610	Complement and coagulation cascades	1/34	80/9296	0.0125	3.41764705882353	1.31576529822054	0.255014404425831	0.481440195638973	0.449407928401822	733660	1
ssc05012	Human Diseases	Neurodegenerative disease	ssc05012	Parkinson disease	2/34	268/9296	0.00746268656716418	2.04038630377524	1.04707554208509	0.256792287796531	0.481440195638973	0.449407928401822	100519528/780403	2
ssc03083	Genetic Information Processing	Chromosome	ssc03083	Polycomb repressive complex	1/34	82/9296	0.0121951219512195	3.33428981348637	1.28632101330437	0.26050141750531	0.481440195638973	0.449407928401822	396955	1
ssc04662	Organismal Systems	Immune system	ssc04662	B cell receptor signaling pathway	1/34	84/9296	0.0119047619047619	3.25490196078431	1.25777254293892	0.26594919742636	0.481440195638973	0.449407928401822	396603	1
ssc04976	Organismal Systems	Digestive system	ssc04976	Bile secretion	1/34	85/9296	0.0117647058823529	3.21660899653979	1.24381826657038	0.268658460049841	0.481440195638973	0.449407928401822	397535	1
ssc04970	Organismal Systems	Digestive system	ssc04970	Salivary secretion	1/34	90/9296	0.0111111111111111	3.03790849673203	1.17701559393519	0.282059849935024	0.481440195638973	0.449407928401822	100519528	1
ssc05150	Human Diseases	Infectious disease: bacterial	ssc05150	Staphylococcus aureus infection	1/34	92/9296	0.0108695652173913	2.97186700767263	1.15158234108006	0.287353399824295	0.481440195638973	0.449407928401822	733660	1
ssc04520	Cellular Processes	Cellular community - eukaryotes	ssc04520	Adherens junction	1/34	93/9296	0.010752688172043	2.93991144845035	1.13912251681652	0.289985949194784	0.481440195638973	0.449407928401822	100157656	1
ssc04658	Organismal Systems	Immune system	ssc04658	Th1 and Th2 cell differentiation	1/34	93/9296	0.010752688172043	2.93991144845035	1.13912251681652	0.289985949194784	0.481440195638973	0.449407928401822	396603	1
ssc04925	Organismal Systems	Endocrine system	ssc04925	Aldosterone synthesis and secretion	1/34	93/9296	0.010752688172043	2.93991144845035	1.13912251681652	0.289985949194784	0.481440195638973	0.449407928401822	100519528	1
ssc04070	Environmental Information Processing	Signal transduction	ssc04070	Phosphatidylinositol signaling system	1/34	95/9296	0.0105263157894737	2.87801857585139	1.11469470506828	0.295222761476729	0.481440195638973	0.449407928401822	100519528	1
ssc05235	Human Diseases	Cancer: overview	ssc05235	PD-L1 expression and PD-1 checkpoint pathway in cancer	1/34	95/9296	0.0105263157894737	2.87801857585139	1.11469470506828	0.295222761476729	0.481440195638973	0.449407928401822	396603	1
ssc04713	Organismal Systems	Environmental adaptation	ssc04713	Circadian entrainment	1/34	99/9296	0.0101010101010101	2.76173499702911	1.06769412501864	0.305584155491968	0.483461499733561	0.45129474652388	100519528	1
ssc04916	Organismal Systems	Endocrine system	ssc04916	Melanogenesis	1/34	99/9296	0.0101010101010101	2.76173499702911	1.06769412501864	0.305584155491968	0.483461499733561	0.45129474652388	100519528	1
ssc04064	Environmental Information Processing	Signal transduction	ssc04064	NF-kappa B signaling pathway	1/34	108/9296	0.00925925925925926	2.53159041394336	0.969964391718808	0.32835960161049	0.488406934929204	0.45591114084752	100153829	1
ssc04750	Organismal Systems	Sensory system	ssc04750	Inflammatory mediator regulation of TRP channels	1/34	109/9296	0.00917431192660551	2.50836481381543	0.959720012359369	0.330844992723381	0.488406934929204	0.45591114084752	100519528	1
ssc04650	Organismal Systems	Immune system	ssc04650	Natural killer cell mediated cytotoxicity	1/34	111/9296	0.00900900900900901	2.46316905140435	0.93956792585075	0.335789023234161	0.488406934929204	0.45591114084752	396603	1
ssc04659	Organismal Systems	Immune system	ssc04659	Th17 cell differentiation	1/34	111/9296	0.00900900900900901	2.46316905140435	0.93956792585075	0.335789023234161	0.488406934929204	0.45591114084752	396603	1
ssc01200	Metabolism	Global and overview maps	ssc01200	Carbon metabolism	1/34	113/9296	0.00884955752212389	2.41957313899011	0.919848850374295	0.340697591599561	0.488406934929204	0.45591114084752	110261091	1
ssc04928	Organismal Systems	Endocrine system	ssc04928	Parathyroid hormone synthesis, secretion and action	1/34	113/9296	0.00884955752212389	2.41957313899011	0.919848850374295	0.340697591599561	0.488406934929204	0.45591114084752	100737965	1
ssc04670	Organismal Systems	Immune system	ssc04670	Leukocyte transendothelial migration	1/34	115/9296	0.00869565217391304	2.37749360613811	0.90054472240206	0.345570944525381	0.488406934929204	0.45591114084752	100520849	1
ssc04724	Organismal Systems	Nervous system	ssc04724	Glutamatergic synapse	1/34	115/9296	0.00869565217391304	2.37749360613811	0.90054472240206	0.345570944525381	0.488406934929204	0.45591114084752	396603	1
ssc03082	Genetic Information Processing	Chromosome	ssc03082	ATP-dependent chromatin remodeling	1/34	117/9296	0.00854700854700855	2.33685268979387	0.881638541421135	0.350409327054389	0.488728798260069	0.456211589239786	100134970	1
ssc04722	Organismal Systems	Nervous system	ssc04722	Neurotrophin signaling pathway	1/34	119/9296	0.00840336134453781	2.29757785467128	0.863114290142428	0.355212982577179	0.488994495495857	0.45645960850656	100519528	1
ssc04660	Organismal Systems	Immune system	ssc04660	T cell receptor signaling pathway	1/34	125/9296	0.008	2.18729411764706	0.809686210772405	0.36941799645745	0.49941436063516	0.466186195627657	396603	1
ssc04142	Cellular Processes	Transport and catabolism	ssc04142	Lysosome	1/34	131/9296	0.00763358778625954	2.08711270767849	0.759199219312223	0.383319072985046	0.49941436063516	0.466186195627657	100515235	1
ssc04915	Organismal Systems	Endocrine system	ssc04915	Estrogen signaling pathway	1/34	133/9296	0.0075187969924812	2.05572755417957	0.742968842070853	0.387886317865224	0.49941436063516	0.466186195627657	100519528	1
ssc04910	Organismal Systems	Endocrine system	ssc04910	Insulin signaling pathway	1/34	136/9296	0.00735294117647059	2.01038062283737	0.719148358173457	0.39467568540767	0.49941436063516	0.466186195627657	100519528	1
ssc04270	Organismal Systems	Circulatory system	ssc04270	Vascular smooth muscle contraction	1/34	137/9296	0.0072992700729927	1.99570631172177	0.711343359105149	0.396922522383232	0.49941436063516	0.466186195627657	100519528	1
ssc04371	Environmental Information Processing	Signal transduction	ssc04371	Apelin signaling pathway	1/34	138/9296	0.0072463768115942	1.98124467178176	0.703604004214985	0.399161263974996	0.49941436063516	0.466186195627657	100519528	1
ssc05418	Human Diseases	Cardiovascular disease	ssc05418	Fluid shear stress and atherosclerosis	1/34	140/9296	0.00714285714285714	1.95294117647059	0.688317777224768	0.403614574059344	0.49941436063516	0.466186195627657	100519528	1
ssc01240	Metabolism	Global and overview maps	ssc01240	Biosynthesis of cofactors	1/34	144/9296	0.00694444444444444	1.89869281045752	0.65848558912008	0.41242528785163	0.49941436063516	0.466186195627657	100521112	1
ssc05010	Human Diseases	Neurodegenerative disease	ssc05010	Alzheimer disease	2/34	384/9296	0.00520833333333333	1.42401960784314	0.514133296296927	0.412876256239128	0.49941436063516	0.466186195627657	100519528/396603	2
ssc05162	Human Diseases	Infectious disease: viral	ssc05162	Measles	1/34	145/9296	0.00689655172413793	1.88559837728195	0.651175875756335	0.414608148451831	0.49941436063516	0.466186195627657	100511325	1
ssc05224	Human Diseases	Cancer: specific types	ssc05224	Breast cancer	1/34	145/9296	0.00689655172413793	1.88559837728195	0.651175875756335	0.414608148451831	0.49941436063516	0.466186195627657	100153829	1
ssc04261	Organismal Systems	Circulatory system	ssc04261	Adrenergic signaling in cardiomyocytes	1/34	149/9296	0.00671140939597315	1.83497828661666	0.622501989595368	0.423261148165778	0.504108783208679	0.470568278268281	100519528	1
ssc04110	Cellular Processes	Cell growth and death	ssc04110	Cell cycle	1/34	154/9296	0.00649350649350649	1.77540106951872	0.587865420601654	0.433902949070051	0.507877823129791	0.474086547906657	396955	1
ssc04390	Environmental Information Processing	Signal transduction	ssc04390	Hippo signaling pathway	1/34	155/9296	0.00645161290322581	1.76394686907021	0.581090689727356	0.436008319856708	0.507877823129791	0.474086547906657	100738148	1
ssc05164	Human Diseases	Infectious disease: viral	ssc05164	Influenza A	1/34	164/9296	0.00609756097560976	1.66714490674319	0.522240940255343	0.454617803567337	0.52379877367541	0.488948209786381	733660	1
ssc05034	Human Diseases	Substance dependence	ssc05034	Alcoholism	1/34	172/9296	0.00581395348837209	1.58960328317373	0.472871615150641	0.470658169356153	0.5364490962554	0.500756852512489	100519528	1
ssc04814	Cellular Processes	Cell motility	ssc04814	Motor proteins	1/34	186/9296	0.00537634408602151	1.46995572422517	0.392252747906168	0.497633709310998	0.561161416882615	0.523824957169472	110255887	1
ssc05203	Human Diseases	Cancer: overview	ssc05203	Viral carcinogenesis	1/34	192/9296	0.00520833333333333	1.42401960784314	0.359693174782618	0.508781774808996	0.567693348734248	0.529922291767819	100153829	1
ssc05205	Human Diseases	Cancer: overview	ssc05205	Proteoglycans in cancer	1/34	204/9296	0.00490196078431373	1.34025374855825	0.297714547114946	0.530362123758896	0.585608178317114	0.54664517141816	100157656	1
ssc05169	Human Diseases	Infectious disease: viral	ssc05169	Epstein-Barr virus infection	1/34	209/9296	0.00478468899521531	1.30819026175063	0.273019431473877	0.539079771656369	0.589097482428609	0.549902317262059	100153829	1
ssc04015	Environmental Information Processing	Signal transduction	ssc04015	Rap1 signaling pathway	1/34	213/9296	0.00469483568075117	1.28362330847832	0.253704885677058	0.545940611012608	0.590507191503433	0.551218232386522	100519528	1
ssc04081	NA	NA	ssc04081	Hormone signaling	1/34	220/9296	0.00454545454545455	1.2427807486631	0.220795445354489	0.557709303604067	0.597143294767991	0.557412807429902	445524	1
ssc04024	Environmental Information Processing	Signal transduction	ssc04024	cAMP signaling pathway	1/34	225/9296	0.00444444444444444	1.21516339869281	0.197944682047031	0.565933687847929	0.599834155138615	0.559924633396523	100519528	1
ssc04810	Cellular Processes	Cell motility	ssc04810	Regulation of actin cytoskeleton	1/34	230/9296	0.00434782608695652	1.18874680306905	0.175609267882056	0.574009556533177	0.599834155138615	0.559924633396523	100157656	1
ssc04820	NA	NA	ssc04820	Cytoskeleton in muscle cells	1/34	232/9296	0.00431034482758621	1.17849898580122	0.166813641935166	0.577198904001309	0.599834155138615	0.559924633396523	110255887	1
ssc04014	Environmental Information Processing	Signal transduction	ssc04014	Ras signaling pathway	1/34	236/9296	0.00423728813559322	1.15852442671984	0.149451356469695	0.583508218976946	0.600503603995692	0.560549540969166	100519528	1
ssc05020	Human Diseases	Neurodegenerative disease	ssc05020	Prion disease	1/34	272/9296	0.00367647058823529	1.00519031141869	0.00526368743348364	0.636328629126348	0.648565718148009	0.605413877913732	396603	1
ssc05016	Human Diseases	Neurodegenerative disease	ssc05016	Huntington disease	1/34	308/9296	0.00324675324675325	0.887700534759358	-0.121432	0.68262265255561	0.689123820675187	0.643273477095011	100736934	1
ssc04080	Environmental Information Processing	Signaling molecules and interaction	ssc04080	Neuroactive ligand-receptor interaction	1/34	369/9296	0.002710027100271	0.74095329188586	-0.307645	0.748328377410558	0.748328377410558	0.698538902448783	733660	1

## Sheet: Supplementary Table S6
Supplementary table S6. Significance of environmental predictors based on RDA permutation tests.
Environmental variable	F-value	P-value
BIO2	4.73	<0.01
BIO3	4.34	<0.01
BIO4	5.4	<0.01
BIO8	6.59	<0.01
BIO15	8.76	<0.01
BIO16	9.8	<0.01
The F-values and associated P-values were obtained from 999-permutation tests to evaluate the contribution of each environmental variable to genomic variation. All predictors were statistically significant at P < 0.01.

## Sheet: Supplementary Table S7
Supplementary table S7. Eigenvalues and proportion of constrained genetic variation explained by the first six RDA axes.
Axis	Eigenvalue	Proportion explained (%)	Cumulative (%)
RDA1	6141.44	44.51	44.51
RDA2	2599.1	18.83	63.33
RDA3	1837.97	13.32	76.66
RDA4	1368.39	9.92	86.58
RDA5	1006.68	7.3	93.88
RDA6	845.84	6.13	100
The table shows the eigenvalues of the first six constrained axes from redundancy analysis (RDA), along with their individual and cumulative contributions to the total explained genetic variance.

## Sheet: Supplementary table S8
Supplementary table S8. Phenome-wide association study (PheWAS) results for MS4A7 (ENSSSCG00000013102) based on PigBioBank database.
pvalue	studySymbol	traitFull	categoryMain
8.6284e-07	D_TNUM	Teat number	Reproduction
0.00016093	S_MFR	meat to fat ratio	Meat and carcass
0.00027771	M_TNUM	Teat number	Reproduction
0.00038745	S_FAC17T0	Margaric acid content	Meat and carcass
0.00048747	D_ADG	Average daily gain	Production
0.00051315	S_LYSOZ	Lysozyme level	Health

## Sheet: Supplementary table S9
Supplementary table S9. Transcriptome-wide association study (TWAS) results for MS4A7 (ENSSSCG00000013102) across pig tissues.
studySymbol	geneName	traitFull	tissue	pvalue
D_TNUM	MS4A7	Teat number	Multi	7.65218e-10
D_TNUM	MS4A7	Teat number	Liver	1.58268e-07
S_MFR	MS4A7	meat to fat ratio	Multi	1.4776e-53
S_MFR	MS4A7	meat to fat ratio	Ovary	4.11182e-25
S_MFR	MS4A7	meat to fat ratio	Blood	3.14622e-18
